# Supplementary material for: How seasons, weather, and part of day influence baseline affective valence in laboratory research participants?
Source: PLoS One. 2021 Aug 19;16(8):e0256430. doi: 10.1371/journal.pone.0256430 (PMC8376062; doi:10.1371/journal.pone.0256430)
Supplement: S1 File — (XLSX) [file pone.0256430.s002.xlsx]

## Sheet: weatherAffect (2)
id	valence	Temperature	Air Pressure	Humidity	Cloud cover	Precipitation	Sunshine duration	Wind speed	winter	spring	autumn	season	day_of_the_week	TIME_of_the_day	sex	age
1	4.87722	13.1	1010.1	89.8	7	0	0	1.72	0	0	1	4	2	3	1	24
2	5.24932	13.1	1009.7	90.8	8	0	0	0.78	0	0	1	4	2	4	0	22
3	5.69174	12.6	1009.1	100	8	0	0	0.98	0	0	1	4	2	4	0	21
4	6.75035	10.3	1004.4	100	8	6.1	0	1.2	0	0	1	4	3	2	1	19
5	3.85877	10.3	1004.2	100	8	6.1	0	1.2	0	0	1	4	3	2	1	21
6	7.5709	10.8	1003.7	100	6	1.2	0	0.08	0	0	1	4	3	4	0	19
7	4.71175	10.2	1004.1	100	0	1.2	0	0.79	0	0	1	4	3	5	0	23
8	4.67772	8.5	1005.6	100	8	0	0	1.01	0	0	1	4	4	2	1	22
9	5.10842	10.1	1004.2	100	7	0.2	0	0.27	0	0	1	4	4	5	0	23
10	3.44962	6.5	1003.3	100	7	0	0	2.55	0	0	1	4	5	1	1	23
11	5.30277	6.8	1003.6	100	8	0	0	2.48	0	0	1	4	5	2	1	21
12	4.76941	8.9	1006.4	100	6	0	0.7	3.24	0	0	1	4	1	1	1	24
13	4.64724	11.9	1006.3	94.4	7	0.5	0	0.25	0	0	1	4	1	3	0	23
14	2.78066	11.8	1006.4	100	8	0.5	0	0.03	0	0	1	4	1	5	0	20
15	5.10887	9.9	1006.6	100	8	0.3	0	2.29	0	0	1	4	2	1	1	25
16	4.5741	10.3	1006.9	100	8	0.3	0	2.31	0	0	1	4	2	2	1	22
17	3.92877	11.3	1007.7	100	8	0.3	0	2.52	0	0	1	4	2	2	1	24
18	5.03676	11.2	1009	100	8	0	0	1.98	0	0	1	4	2	4	0	21
19	5.46125	5.8	1018.1	100	7	0	0.1	0.25	0	0	1	4	3	2	1	19
20	5.13525	7.9	1018.2	100	6	0	0.4	0.22	0	0	1	4	3	3	1	19
21	1.49238	9.4	1017.7	88.2	7	0	0	0.66	0	0	1	4	3	3	1	22
22	4.92529	9.4	1018.3	88.4	7	0	0	0.35	0	0	1	4	3	5	1	24
23	2.72186	7.3	1019.1	100	2	0	0.8	0.62	0	0	1	4	4	1	0	25
24	4.65432	11.3	1019.4	69.9	7	0	0.7	1.54	0	0	1	4	4	3	0	25
25	5.13003	11.1	1019.2	77.7	8	0	0	1.38	0	0	1	4	4	4	1	24
26	4.77922	10.5	1019.2	93.2	8	0	0	0.61	0	0	1	4	4	5	1	23
27	7.46431	11.4	1014	100	8	0.1	0	0.23	0	0	1	4	5	2	1	22
28	4.27786	11.3	1012.8	100	8	0.6	0	0.77	0	0	1	4	5	4	0	25
29	4.86044	11.2	1012.5	100	8	0.6	0	0.51	0	0	1	4	5	4	0	24
30	7.36937	11.4	1012.4	100	8	0.6	0	1.63	0	0	1	4	5	5	0	21
31	5.31577	7.6	1015.3	100	6	0	0	1.88	0	0	1	4	1	1	0	18
32	3.75333	9.3	1014.7	94.5	6	0	0.5	1.51	0	0	1	4	1	2	0	22
33	5.01177	11	1014.2	78	3	0	1	0.82	0	0	1	4	1	2	0	23
34	4.81307	11.3	1013.8	61.1	8	0.2	0.4	1.95	0	0	1	4	1	3	0	20
35	4.91997	10.4	1013.5	63	7	0.2	0	2.02	0	0	1	4	1	4	0	21
36	1.86102	7.8	994.8	95.5	8	0.1	0	0.21	0	0	1	4	3	1	0	19
37	4.81241	7.9	994.7	91.7	8	0.1	0	4	0	0	1	4	3	2	0	23
38	4.90984	7.6	993.9	96.3	7	1	0	4.55	0	0	1	4	3	3	0	19
39	2.91889	8.4	993.7	81.6	7	1	0	2.6	0	0	1	4	3	3	0	22
40	5.12145	4.9	995.1	100	7	1	0	0.69	0	0	1	4	3	5	0	20
41	6.66145	4.9	995.7	100	7	0	0	0.54	0	0	1	4	3	5	0	24
42	6.68662	5.6	1006	73.9	7	0	0.7	1.62	0	0	1	4	4	2	1	26
43	5.90744	5.7	1006.6	74.9	5	0	0.3	1.19	0	0	1	4	4	3	1	24
44	4.77224	5.5	1007.2	76.5	6	0	0.2	3.99	0	0	1	4	4	4	0	28
45	4.64524	4.5	1008.1	87.3	7	0	0	1.4	0	0	1	4	4	4	0	19
46	5.06314	4.4	1008.6	94.1	7	0	0	0.98	0	0	1	4	4	5	0	31
47	5.85217	4.6	1006.1	97.2	6	0	0.2	0.42	0	0	1	4	5	1	1	19
48	4.82404	7.4	1005.6	83.5	7	0	0.7	0.77	0	0	1	4	5	2	1	20
49	4.89239	7.4	1005.1	84.1	8	0	0	1.5	0	0	1	4	5	3	1	20
50	4.64889	7.6	1004.4	84.5	8	0	0	0.39	0	0	1	4	5	3	1	20
51	4.80614	7.6	1003.9	87.3	8	0	0	0.04	0	0	1	4	5	4	0	20
52	5.25236	7.1	1003.7	85.6	8	0	0	1.23	0	0	1	4	5	5	0	24
53	4.92365	6.8	994.2	94.1	8	0	0	2.22	0	0	1	4	6	2	0	23
54	4.914	7.5	992.5	88.8	7	1.2	0	1.88	0	0	1	4	6	3	0	25
55	4.76715	7.8	991	88.7	8	1.2	0	2.63	0	0	1	4	6	3	0	19
56	5.2765	7.9	988.7	91.1	8	1.2	0	3.57	0	0	1	4	6	4	1	20
57	4.88921	7.5	987.8	94.6	8	1.2	0	3.3	0	0	1	4	6	5	1	19
58	4.6292	6.6	986.9	100	8	1.6	0	1.87	0	0	1	4	6	5	1	20
59	4.87324	6.9	988	100	7	0	0	0.08	0	0	1	4	7	1	0	21
60	5.45833	7.2	988.8	100	7	0	0.1	0.38	0	0	1	4	7	2	0	22
61	2.02667	7.9	988.1	100	7	0	0	0.56	0	0	1	4	7	2	0	24
62	3.3594	7.7	988.3	100	8	0	0	0.97	0	0	1	4	7	3	0	21
63	4.75311	7.2	988.1	100	8	0	0	0.72	0	0	1	4	7	4	0	21
64	4.67396	7	988.9	100	8	0	0	0.13	0	0	1	4	7	4	0	19
65	4.85003	6.6	988.4	100	8	0	0	0.23	0	0	1	4	7	5	0	24
66	4.75504	4.9	991.5	100	8	0	0	1.46	0	0	1	4	1	2	1	24
67	4.41283	5.1	992	100	8	0	0	0.63	0	0	1	4	1	2	1	22
68	6.32696	5	994.3	96.8	6	0	0	1.02	0	0	1	4	1	5	0	20
69	5.0069	4	995.6	99.2	5	0	0	0.29	0	0	1	4	1	5	0	19
70	7.47792	2.6	999.1	100	7	0	0	3.41	0	0	1	4	2	1	1	20
71	3.85046	3.7	998.6	100	7	0	0	1.54	0	0	1	4	2	2	1	23
72	4.70622	3	998.7	100	7	0.5	0	2.7	0	0	1	4	2	3	1	20
73	4.99953	1.9	1012.3	100	8	2.8	0	1.38	0	0	1	4	2	3	1	22
74	9.93947	2	1010.5	100	8	2.8	0	1.13	0	0	1	4	2	4	0	19
75	7.7923	1.8	1009.8	100	8	2.8	0	1.16	0	0	1	4	2	4	0	22
76	6.23178	2.2	1007.6	100	8	2.4	0	0.26	0	0	1	4	2	5	0	19
77	5.31691	7.4	1003.9	100	7	0	0	1.03	0	0	1	4	3	2	1	21
78	5.12807	7.3	1002.5	100	8	0.6	0	0.03	0	0	1	4	3	3	1	24
79	4.54797	10.7	995.2	100	8	0.2	0	0.53	0	0	1	4	4	4	1	20
80	4.31587	10.5	995.6	100	8	0.2	0	0.48	0	0	1	4	4	4	1	21
81	5.1216	11.6	991.2	79.9	7	0	0	4.58	0	0	1	4	5	1	1	19
82	8.0892	11.7	990.9	80.2	6	0	0	4.21	0	0	1	4	5	2	1	21
83	5.29551	12.5	990.5	72.2	7	1.3	0	3.32	0	0	1	4	5	3	1	19
84	5.12298	12.3	991	72.1	8	1.3	0	7	0	0	1	4	5	4	0	20
85	7.22866	10.9	993.8	83.2	8	1.3	0	1.19	0	0	1	4	5	4	0	24
86	7.55422	9.6	994.3	100	8	1.3	0	0.29	0	0	1	4	5	5	0	19
87	4.46783	8.7	994.8	100	8	0.2	0	3.08	0	0	1	4	5	5	0	22
88	4.96499	8.4	1000.2	97.9	8	0.1	0	2.2	0	0	1	4	6	1	0	20
89	4.83539	9.2	999.9	94.5	8	0.1	0	1.21	0	0	1	4	6	2	0	20
90	4.78428	8.5	997.5	100	8	4.8	0	0.23	0	0	1	4	6	4	0	21
91	4.79485	8.5	996.9	100	8	4.8	0	0.5	0	0	1	4	6	4	0	19
92	4.93702	8.1	997	100	8	3.5	0	0.21	0	0	1	4	6	5	0	21
93	4.56356	6.1	1002.2	100	5	0	1	1.6	0	0	1	4	7	1	0	20
94	4.75075	9.8	998.6	92.6	4	0	1	4.22	0	0	1	4	7	3	0	22
95	4.8661	9.4	998.5	99.8	4	0	1	2.37	0	0	1	4	7	3	0	20
96	5.28928	8.4	997.9	100	2	0	0	1.19	0	0	1	4	7	4	0	21
97	4.81991	7.9	997.9	100	2	0	0	1.72	0	0	1	4	7	5	0	25
98	4.93702	9.8	1000.9	100	5	0	1	1.41	0	0	1	4	1	1	1	19
99	4.89578	11.4	1000.8	100	6	0	1	1	0	0	1	4	1	2	1	23
100	2.77642	12.5	999.8	100	5	0	0.4	2.41	0	0	1	4	1	3	1	23
101	5.05397	13.4	999.8	95.3	5	0	0.5	1.54	0	0	1	4	1	3	1	22
102	6.9203	11.8	999.2	100	5	0	0	1.64	0	0	1	4	1	4	0	22
103	4.87772	11.6	999.4	100	5	0	0	0.02	0	0	1	4	1	4	0	21
104	6.01381	11.4	999.3	100	0	0	0	1.23	0	0	1	4	1	5	0	24
105	5.34069	10.2	1003	100	4	0	1	2.97	0	0	1	4	2	1	1	20
106	5.05836	12.4	1003	95.4	5	0	1	1.53	0	0	1	4	2	2	1	19
107	5.10335	13	1003.3	95.8	4	0	0.9	2.53	0	0	1	4	2	2	1	20
108	3.58504	14.7	1003.6	80.4	4	0	0.9	1.4	0	0	1	4	2	3	1	19
109	5.06714	11.6	1003.7	100	3	0	0	0.92	0	0	1	4	2	4	0	19
110	5.73137	8.2	1005	100	2	0	0	0.32	0	0	1	4	2	5	0	23
111	5.30745	7.9	1009.2	100	3	0	0.8	1.08	0	0	1	4	3	1	1	20
112	5.39527	11.1	1009	100	3	0	1	0.15	0	0	1	4	3	2	1	22
113	4.18536	13.5	1008.5	88	3	0	0.8	0.14	0	0	1	4	3	3	1	19
114	5.03283	11.3	1009	100	3	0	0	0.58	0	0	1	4	3	4	1	19
115	4.23459	8.7	1009.3	100	5	0	0	0.29	0	0	1	4	3	5	1	21
116	6.56059	6	1011.2	100	8	0	0	1.05	0	0	1	4	4	1	0	26
117	3.98849	6.6	1011.4	100	8	0	0	1.28	0	0	1	4	4	2	0	27
118	5.15936	7.1	1011.8	100	3	0	0	1.06	0	0	1	4	4	4	1	23
119	4.90319	6.3	1012.1	100	2	0	0	0.02	0	0	1	4	4	4	1	25
120	5.18511	4.9	1012.3	100	3	0	0	0.12	0	0	1	4	4	5	1	19
121	5.23789	5	1012.5	100	0	0	0	0.19	0	0	1	4	4	5	1	20
122	4.92589	2.1	1013.7	100	7	0	0	0.01	0	0	1	4	5	2	1	24
123	4.01493	2.6	1012.7	100	8	0	0	0.44	0	0	1	4	5	3	1	21
124	3.98512	3.5	1013.1	100	8	0	0	0.05	0	0	1	4	5	3	1	22
125	4.91749	3.3	1012.8	100	8	0	0	1.13	0	0	1	4	5	4	0	20
126	4.72898	2.7	1013.1	100	8	0	0	0.21	0	0	1	4	5	5	0	21
127	5.03812	2.7	1012.6	100	8	0	0	0.62	0	0	1	4	5	5	0	19
128	5.2329	0.1	1003.9	100	8	0	0	1.53	0	0	1	4	6	3	0	22
129	4.80855	0	1001.4	100	8	0	0	0.44	0	0	1	4	6	5	0	19
130	4.77115	2.1	1010.3	90.5	2	0	0.6	0.58	0	0	1	4	1	1	1	19
131	5.8132	2.4	1010.8	90	5	0	0.7	1.73	0	0	1	4	1	2	1	23
132	6.85486	2.9	1011.8	84.5	4	0	0.6	3.06	0	0	1	4	1	2	1	18
133	8.87299	3.5	1012.7	77.4	3	0	0.8	2.82	0	0	1	4	1	3	1	21
134	5.12487	2.8	1014	83.2	3	0	0.4	1.62	0	0	1	4	1	4	0	19
135	4.78828	1.7	1015.2	85.9	2	0	0	1.96	0	0	1	4	1	4	0	24
136	6.91048	0.3	1017	100	2	0	0	0.88	0	0	1	4	1	5	0	22
137	7.29485	2.4	1017.4	76.2	7	0	0.4	0.73	0	0	1	4	2	2	1	20
138	5.01677	2.8	1017.6	73.5	7	0	0.4	1.27	0	0	1	4	2	3	1	20
139	4.49195	2.8	1018	72.9	7	0	0	0.58	0	0	1	4	2	4	0	23
140	4.99729	2.3	1018.2	70.2	7	0	0	1.63	0	0	1	4	2	4	0	23
141	4.74992	2	1018.4	73.9	7	0	0	0.53	0	0	1	4	2	5	0	20
142	7.98586	0.8	1010.2	93.8	8	0.3	0	1.7	0	0	1	4	3	2	0	19
143	7.59983	-5.8	1001.7	67.5	0	0	1	0.52	1	0	0	1	3	1	1	19
144	4.83483	-4.6	999.6	61.6	1	0	1	1.91	1	0	0	1	3	2	1	19
145	5.68684	-3.7	997.7	59.2	1	0	1	0.16	1	0	0	1	3	2	1	19
146	9.93843	-2.9	996	60	4	0.2	0.6	0.81	1	0	0	1	3	3	1	19
147	4.12022	-2.8	994	66.8	7	0.2	0	3.59	1	0	0	1	3	4	1	21
148	4.74332	-1.1	990.7	66.2	6	0.2	0	1.68	1	0	0	1	3	4	1	19
149	6.37626	3.3	991.1	100	8	0	0	1.1	1	0	0	1	4	1	0	19
150	4.9324	3.4	991.2	100	7	0	0	0.06	1	0	0	1	4	2	0	19
151	4.78601	4	991.5	90.1	7	0.2	0	0.08	1	0	0	1	4	3	0	19
152	5.25816	3.2	991.7	100	7	0.2	0	0.64	1	0	0	1	4	4	1	21
153	4.69929	2.3	991.7	100	6	0.2	0	0.05	1	0	0	1	4	4	1	19
154	4.7966	2.4	991.4	100	7	0.2	0	0.06	1	0	0	1	4	5	1	21
155	4.86309	2.8	991.2	99.8	5	0	0	1.52	1	0	0	1	4	5	1	20
156	6.28618	3.4	976.1	100	8	0.6	0	5.09	1	0	0	1	5	1	1	23
157	8.73538	4.5	975.9	81.6	8	0.8	0	1.25	1	0	0	1	5	3	1	20
158	5.50868	3	977.1	100	8	0.8	0	0.13	1	0	0	1	5	4	1	20
159	7.98757	2.4	979	100	8	0.8	0	1.92	1	0	0	1	5	5	0	24
160	4.72982	2.3	980.9	100	8	0	0	0.33	1	0	0	1	5	5	0	21
161	5.07445	0.7	1010.5	83.6	2	0	1	0.63	1	0	0	1	1	2	1	20
162	5.1446	1.1	1011.8	69.5	7	0	0.5	2.66	1	0	0	1	1	4	0	19
163	4.91241	-0.5	1013.3	89.2	7	0	0	0.98	1	0	0	1	1	5	0	20
164	4.98458	-2.9	1023.1	100	7	0	0	1.37	1	0	0	1	2	1	1	19
165	7.35863	-1.4	1023.3	100	6	0	0	1.42	1	0	0	1	2	2	1	19
166	4.9688	0.3	1023.5	100	4	0	0.2	0.07	1	0	0	1	2	2	1	20
167	2.0873	-1.7	1025.5	100	8	0	0	0.6	1	0	0	1	2	5	1	19
168	4.86543	-1.6	1025.6	100	8	0	0	0.27	1	0	0	1	2	5	1	22
169	9.10301	-5.5	1029.9	100	8	0	0	0.23	1	0	0	1	3	1	1	22
170	3.86732	-4	1029	100	8	0	0	0.72	1	0	0	1	3	3	1	19
171	4.56881	-3.7	1029	100	8	0	0	1.12	1	0	0	1	3	3	1	20
172	5.15648	-4	1029.1	100	8	0	0	0.31	1	0	0	1	3	4	1	20
173	5.14799	-4.6	1029.3	100	8	0	0	0.32	1	0	0	1	3	4	1	19
174	7.52328	-5.6	1027.9	100	8	0	0	0.28	1	0	0	1	4	1	1	21
175	4.59879	-4.9	1027.3	100	7	0	0	0.2	1	0	0	1	4	2	1	20
176	5.05336	-4.5	1026.6	100	7	0	0	0.54	1	0	0	1	4	2	1	19
177	5.94242	-4.1	1026.3	100	7	0	0	0.15	1	0	0	1	4	3	0	21
178	4.76646	-4.3	1025.2	100	7	0	0	0.9	1	0	0	1	4	4	0	19
179	4.0445	-3.5	1024.7	100	8	0.4	0	0.31	1	0	0	1	4	5	0	20
180	3.25948	0.1	1022.2	100	8	0	0	1.18	1	0	0	1	5	2	0	23
181	4.83239	0.4	1021.4	100	8	0	0	0.51	1	0	0	1	5	2	0	21
182	4.88869	1	1020.9	100	8	0	0	0.26	1	0	0	1	5	4	0	22
183	4.78543	1.1	1020.5	100	8	0	0	1.55	1	0	0	1	5	5	0	20
184	7.2513	1.6	1018.7	100	4	0	1	1.54	1	0	0	1	7	2	0	22
185	5.78035	2.1	1017.5	100	0	0	0.6	1.17	1	0	0	1	7	4	0	21
186	4.66844	1.3	1017.3	100	0	0	0	1.14	1	0	0	1	7	4	0	23
187	8.74954	0.5	1016.9	100	0	0	0	1.85	1	0	0	1	7	5	0	22
188	4.80409	1.8	1011.8	69.2	0	0	1	0.7	1	0	0	1	1	3	0	22
189	4.87094	0.7	1011.6	77.6	0	0	0.4	1.4	1	0	0	1	1	4	0	21
190	4.94124	-0.7	1011.8	84	0	0	0	0.54	1	0	0	1	1	5	0	19
191	4.79989	-0.6	1015	100	8	0	0	0.55	1	0	0	1	2	2	0	19
192	4.94407	0	1014.9	100	8	0	0	0.62	1	0	0	1	2	3	0	20
193	4.74068	0.9	1016.2	100	8	0	0	0.85	1	0	0	1	2	5	0	22
194	5.17216	0.6	1016.8	100	8	0	0	1.32	1	0	0	1	2	5	0	22
195	4.83585	2.1	1019.1	100	8	0	0	1.24	1	0	0	1	3	3	0	19
196	7.08982	2.3	1020.2	100	8	0	0	0.22	1	0	0	1	3	5	0	23
197	5.0863	1.5	1022.9	100	7	0	0	0.97	1	0	0	1	4	1	1	19
198	7.79785	3	1021.5	71.1	5	0	0.4	1.4	1	0	0	1	4	2	1	20
199	5.0459	3.3	1021.1	66.1	2	0	0.7	0.77	1	0	0	1	4	3	1	21
200	4.29268	2.6	1020.7	71.1	5	0	0.6	1.73	1	0	0	1	4	4	1	20
201	4.6928	-2.1	1015.7	96.1	5	0	1	0.96	1	0	0	1	5	1	1	21
202	4.80739	-0.2	1015.4	78.9	6	0	1	2.02	1	0	0	1	5	2	1	26
203	6.25565	1.7	1014.3	68.4	5	0	1	1.85	1	0	0	1	5	3	1	23
204	4.90902	2.4	1013.9	68.6	5	0	1	1.76	1	0	0	1	5	3	1	22
205	5.01182	3.1	1005.6	83.8	7	0	0	1.83	1	0	0	1	1	4	0	23
206	4.25294	1.5	1005.2	87.4	8	0	0	1.9	1	0	0	1	1	5	0	22
207	4.94305	1	1004.9	84.1	8	0	0	0.96	1	0	0	1	1	5	0	25
208	5.21892	-0.1	1005.7	89.3	8	0	0	1.67	1	0	0	1	2	1	1	22
209	5.11283	0.5	1005.9	82.8	7	0	0	1.65	1	0	0	1	2	2	1	21
210	4.94631	1	1006.7	83.3	7	0	0	1.24	1	0	0	1	2	3	1	19
211	6.68044	1.1	1007	82.8	7	0	0	1.37	1	0	0	1	2	4	1	21
212	4.33658	1.2	1007.3	84.5	8	0	0	0.91	1	0	0	1	2	4	1	20
213	6.01189	-1.6	1011.6	100	2	0	1	1.39	1	0	0	1	3	1	1	20
214	5.18257	-0.6	1011.8	93.1	0	0	1	1.53	1	0	0	1	3	1	1	19
215	4.86197	0.5	1011.8	86.4	0	0	1	2.92	1	0	0	1	3	2	1	19
216	2.84379	1.7	1010.4	87.3	8	0	0	1.14	1	0	0	1	3	4	1	24
217	6.71147	1.2	1010.7	91.8	8	0	0	1.94	1	0	0	1	3	4	1	19
218	4.97614	0.9	1010.7	91.9	8	0	0	1.54	1	0	0	1	3	5	1	19
219	3.648	0.4	1010.6	95	8	0	0	0.62	1	0	0	1	3	5	1	21
220	5.63987	0.2	1004.1	100	7	0	0	3.56	1	0	0	1	4	3	0	19
221	7.25829	0.3	1003.4	100	3	0	0	1.35	1	0	0	1	4	4	1	21
222	7.48396	0.1	1003.3	100	8	0	0	1.01	1	0	0	1	4	4	1	23
223	2.69209	-1.2	1003.2	100	1	0	0	0.01	1	0	0	1	4	5	1	23
224	5.91996	-1.2	999.9	100	8	0	0	2.38	1	0	0	1	5	1	1	22
225	4.63428	-0.8	1000	100	8	0	0	2.05	1	0	0	1	5	2	1	19
226	4.80269	-0.2	999.3	100	8	0	0	2.93	1	0	0	1	5	3	1	24
227	5.04399	0.2	999.1	100	8	0	0	2.66	1	0	0	1	5	3	1	25
228	8.05856	0.6	998.8	100	8	0	0	3.92	1	0	0	1	5	4	0	19
229	2.82658	0.3	999	100	7	0	0	1.1	1	0	0	1	5	5	0	24
230	5.29928	0.1	999.1	100	6	0	0	0.64	1	0	0	1	5	5	0	20
231	4.82099	0	994.8	100	8	0	0	0.3	1	0	0	1	7	3	0	22
232	5.84779	-0.1	995	100	8	0	0	0.89	1	0	0	1	7	3	0	20
233	5.20295	-0.3	995.7	100	8	0	0	0.15	1	0	0	1	7	4	0	21
234	4.74163	-0.7	996.9	100	8	0	0	1.04	1	0	0	1	7	5	0	21
235	4.50101	0.2	1008.6	87.4	8	0	0	0.63	1	0	0	1	1	3	0	19
236	4.64045	0.1	1008.7	88.4	8	0	0	1.68	1	0	0	1	1	4	0	21
237	5.19003	0	1009.2	88.9	8	0	0	1	1	0	0	1	1	4	0	21
238	4.90417	0	1010.1	89.6	8	0	0	0.33	1	0	0	1	1	5	0	24
239	3.09704	-2.3	1012.5	82.9	8	0	0	1.06	1	0	0	1	2	3	0	22
240	4.98408	-2.9	1013.2	85.9	8	0	0	0.21	1	0	0	1	2	4	0	20
241	4.99662	-3.8	1020.2	85.4	8	0	0	4.42	1	0	0	1	5	2	1	23
242	5.99709	-2.8	1020	87.1	7	0	0.3	0.92	1	0	0	1	5	2	1	25
243	6.34232	-1.3	1019.6	74.7	2	0	0.6	1.55	1	0	0	1	5	3	1	22
244	4.49459	-1.9	1019.7	78.9	5	0	0	0.41	1	0	0	1	5	4	1	21
245	1.77556	-2.4	1019.6	73.6	5	0	0	1.62	1	0	0	1	5	4	1	21
246	4.69671	-2.7	1019.8	72.6	4	0	0	0.97	1	0	0	1	5	5	1	25
247	5.04311	-2.5	1019.6	68.1	5	0	0	1.99	1	0	0	1	5	5	1	24
248	4.93357	-4.5	1027.6	98.3	8	0	0	0.86	1	0	0	1	1	2	1	21
249	4.69383	-3.8	1027.3	90.3	7	0	0.1	0.32	1	0	0	1	1	3	1	20
250	4.40118	-3.6	1026.6	88.2	4	0	0.3	0.47	1	0	0	1	1	4	1	19
251	4.59572	-4	1026.3	90.6	4	0	0	0.25	1	0	0	1	1	4	1	19
252	4.55077	-5	1026.4	99.7	2	0	0	1.25	1	0	0	1	1	5	1	19
253	5.08432	7.2	1001.6	100	8	0	0	1.13	1	0	0	1	1	2	0	22
254	3.37885	7.8	992.3	96.9	8	0.2	0	6.94	1	0	0	1	2	2	0	19
255	4.88797	6.8	992.5	91.2	5	0	1	4.26	1	0	0	1	2	3	0	19
256	4.69181	7.8	992.6	79.6	7	0	0.1	3.01	1	0	0	1	2	3	0	23
257	5.07261	10.3	985.1	100	8	4.4	0	0.2	1	0	0	1	3	3	0	23
258	2.88753	9.1	984.4	100	8	0.5	0	2.8	1	0	0	1	3	5	0	22
259	4.81511	6.7	983.9	100	8	6.4	0	1.27	1	0	0	1	4	4	0	21
260	6.6035	2.5	995.6	95.2	6	0.6	0	2.88	1	0	0	1	5	4	0	19
261	4.84271	2.1	997.4	90.9	3	0.6	0	0.66	1	0	0	1	5	5	0	21
262	3.7004	1.4	998.8	94.9	0	0	0	1.72	1	0	0	1	5	5	0	19
263	7.74805	9.2	1007.5	46.6	7	0	0.6	0.01	1	0	0	1	3	2	0	19
264	4.64788	10.6	1007.5	42.7	6	0	0.8	2.32	1	0	0	1	3	3	0	20
265	4.84353	10.4	1008	40.7	7	0	0.8	0.11	1	0	0	1	3	4	0	23
266	5.04487	10	1008	38.5	7	0	0.2	1.08	1	0	0	1	3	4	0	21
267	5.75621	8.9	1008.8	50.1	7	0	0	1.39	1	0	0	1	3	5	0	19
268	6.30238	7.7	1009.3	63.5	7	0	0	0.76	1	0	0	1	3	5	0	21
269	6.98895	8.8	1009.2	53.8	7	0	0	0.88	0	1	0	2	4	2	0	20
270	7.88668	8.8	1008.7	55.3	8	0	0	1.02	0	1	0	2	4	3	0	22
271	9.93816	9.1	1008.4	59.4	8	0	0	1.69	0	1	0	2	4	3	0	22
272	4.906	8.3	1008.5	65.8	8	0	0	0.45	0	1	0	2	4	5	0	27
273	7.11652	12	1018	45.8	2	0	1	0.4	0	1	0	2	5	2	0	21
274	5.0544	13.7	1018.1	31.8	4	0	1	0.9	0	1	0	2	5	4	0	19
275	5.02375	12.9	1018.3	38.3	2	0	0.3	2.3	0	1	0	2	5	5	0	18
276	6.98	8.7	1018.9	54.4	1	0	0	0.87	0	1	0	2	5	5	0	20
277	6.85599	11.2	1015.3	34.6	2	0	1	0.63	0	1	0	2	7	2	0	20
278	5.0799	12.9	1015.1	27.5	6	0	1	0.11	0	1	0	2	7	4	0	19
279	3.9876	13.8	1014.9	23.4	5	0	1	0.65	0	1	0	2	7	4	0	18
280	5.84478	12.2	1014.6	25.8	2	0	0.7	0.63	0	1	0	2	7	5	0	18
281	6.90649	11.1	1014.3	33.6	0	0	0	0.49	0	1	0	2	7	5	0	21
282	8.27994	11.4	1014.8	55.1	1	0	1	1.03	0	1	0	2	1	1	0	21
283	5.90068	13.1	1014.5	48.5	1	0	1	4.44	0	1	0	2	1	2	0	25
284	7.84411	15.2	1014	36	1	0	1	1.99	0	1	0	2	1	3	0	24
285	5.94572	16.4	1013.1	38.7	1	0	1	1.86	0	1	0	2	1	4	0	20
286	8.70374	16.8	1011.9	33.8	1	0	1	3.82	0	1	0	2	1	4	0	23
287	6.22399	16.5	1011	36.8	1	0	0	0.49	0	1	0	2	1	5	0	28
288	4.33197	19.1	1009.1	31.5	1	0	1	1.13	0	1	0	2	2	3	0	22
289	4.30112	19.9	1008.4	26.7	1	0	1	1.96	0	1	0	2	2	3	0	19
290	6.46807	19.2	1006.8	32.5	1	0	0	0.58	0	1	0	2	2	5	0	19
291	4.94829	13.2	1007.1	59	7	0.1	0.2	0.94	0	1	0	2	3	1	0	28
292	9.93796	15.9	1006.5	53.9	7	0.7	0.5	2.18	0	1	0	2	3	3	0	19
293	5.13123	12.6	1007.1	100	7	0.7	0.7	0.94	0	1	0	2	3	4	0	19
294	6.83373	13.6	1007	83.1	6	0.7	0	0.29	0	1	0	2	3	4	0	19
295	4.97267	12.7	1006.9	99.4	7	0.7	0	1.67	0	1	0	2	3	5	0	20
296	8.04447	12.2	1007.2	95.8	7	0	0	1.85	0	1	0	2	3	5	0	20
297	5.34981	12.1	1014.6	84.6	7	0	0	0.12	0	1	0	2	4	2	0	19
298	3.22007	12.8	1014.4	77.9	8	0	0	0.26	0	1	0	2	4	3	0	24
299	5.8519	12.9	1013.8	85	7	0	0	0.43	0	1	0	2	4	4	0	22
300	6.02231	13.6	1012.8	100	8	0	0	0.58	0	1	0	2	4	5	0	24
301	6.0153	13.5	1012.6	100	7	0	0	0.44	0	1	0	2	4	5	0	19
302	5.93376	16.8	1010.1	67.8	3	0	1	0.04	0	1	0	2	5	1	0	21
303	5.05525	20.5	1009.5	52.3	2	0	1	2.11	0	1	0	2	5	2	0	22
304	6.72467	21.1	1008.5	42.6	7	0	1	0.44	0	1	0	2	5	3	0	29
305	6.46835	21.6	1007.4	40.2	8	0	0.3	2.2	0	1	0	2	5	3	0	23
306	8.09416	21.4	1006.1	41.3	8	0	0	2.78	0	1	0	2	5	4	0	24
307	4.99022	20.8	1005.1	43.9	7	0	0	1.53	0	1	0	2	5	5	0	18
308	4.41988	18.8	1004.4	52.5	7	0	0	1.9	0	1	0	2	5	5	0	20
309	7.03196	18.6	1002.2	53.7	3	0	1	1.49	0	1	0	2	6	1	0	24
310	5.9257	20.6	1002.2	46	3	0	1	2.92	0	1	0	2	6	2	0	22
311	5.16886	22.8	1001.6	37.5	2	0	1	0.56	0	1	0	2	6	3	0	20
312	8.40369	24.1	1000.6	33	1	0	1	0.37	0	1	0	2	6	4	0	21
313	9.93646	24.5	999.9	29.2	0	0	1	0.14	0	1	0	2	6	4	0	20
314	8.58294	23.3	999.5	33.6	1	0	0	4.29	0	1	0	2	6	5	0	25
315	4.83723	21.8	999.8	40.6	0	0	0	1.15	0	1	0	2	6	5	0	19
316	5.88172	16.8	1002	61.4	2	0	1	1.84	0	1	0	2	7	1	0	22
317	8.47119	17.5	1003	65.2	3	0	1	0.72	0	1	0	2	7	2	0	27
318	6.05426	19.5	1003.6	55.3	5	0	1	2.61	0	1	0	2	7	3	0	31
319	5.86944	17.8	1006.4	56.6	5	0	0	0.11	0	1	0	2	7	5	0	20
320	7.30008	16.7	1007	65.1	3	0	0	1.94	0	1	0	2	7	5	0	18
321	7.93675	14.1	1012.9	72	5	0	0	0.61	0	1	0	2	1	1	0	22
322	7.43286	14	1013.2	77.7	5	0	1	2.37	0	1	0	2	1	2	0	22
323	6.48505	14.4	1013.5	81.7	4	0	1	0.59	0	1	0	2	1	3	0	27
324	9.93798	14.9	1013.3	63.1	2	0	1	1.61	0	1	0	2	1	4	0	23
325	8.97731	13.8	1013.1	64.5	2	0	0	0.37	0	1	0	2	1	5	0	23
326	6.01552	12.3	1013.5	69.8	1	0	0	1.01	0	1	0	2	1	5	0	20
327	7.75258	17.7	1012.3	58.5	6	0	1	0.75	0	1	0	2	2	3	0	20
328	8.4321	18.1	1011.5	57.1	3	0	1	1.86	0	1	0	2	2	4	0	21
329	4.90597	17.8	1010.6	56	0	0	0	0.05	0	1	0	2	2	5	0	21
330	5.86434	13	1006.7	100	8	0.4	0	2.54	0	1	0	2	3	3	0	20
331	9.93819	12.4	1005.7	94.6	8	0.4	0	1.9	0	1	0	2	3	3	0	20
332	6.20036	11.2	1003.6	100	8	0.4	0	0.16	0	1	0	2	3	5	0	20
333	3.52223	11.1	1003	100	8	0.4	0	0.42	0	1	0	2	3	5	0	20
334	6.7125	9.3	1004.8	68.3	7	0	1	5.18	0	1	0	2	4	2	0	21
335	5.96302	10	1005.5	56.2	6	0	1	3.77	0	1	0	2	4	3	0	22
336	8.08087	11.5	1005.3	45.9	5	0	1	8.4	0	1	0	2	4	3	0	20
337	8.45204	12.8	1005.7	39.2	5	0	0.8	1.17	0	1	0	2	4	4	0	21
338	6.99261	11.5	1005.4	42.2	7	0	0	5.74	0	1	0	2	4	5	0	18
339	6.39199	10.5	1005.8	43.7	7	0.6	0	3.58	0	1	0	2	4	5	0	21
340	8.26886	9.5	1002	100	8	0.1	0	0.4	0	1	0	2	5	2	0	20
341	7.44054	10.2	1001.9	100	8	0.1	0	4.54	0	1	0	2	5	3	0	19
342	9.42336	10.2	1002.3	100	8	0.1	0	2.09	0	1	0	2	5	4	0	20
343	8.18912	9.6	1002.7	100	8	0.1	0	0.81	0	1	0	2	5	5	0	20
344	5.09528	6.1	989.7	79.8	5	0	0	0.12	1	0	0	1	4	3	0	22
345	5.67886	6	989.7	86.2	5	0	0	0.14	1	0	0	1	4	3	0	20
346	5.4048	5.1	990.2	99.9	8	0	0	0.94	1	0	0	1	4	4	0	20
347	7.25837	4.6	993.6	82.8	2	0	1	0.02	1	0	0	1	5	2	0	21
348	4.57815	5.5	993.2	74.2	2	0	1	1.57	1	0	0	1	5	2	0	25
349	4.93276	6	992.9	70.7	3	0	1	0.26	1	0	0	1	5	3	0	26
350	6.09507	6	992.7	64	3	0	0.9	0.42	1	0	0	1	5	3	0	26
351	5.1025	5.9	992.9	64.9	2	0	1	1.2	1	0	0	1	5	4	0	28
352	5.2681	4.3	992.9	74.9	5	0	0	1.13	1	0	0	1	5	4	0	25
353	4.68134	3.2	993.2	85.1	5	0	0	1.76	1	0	0	1	5	5	0	19
354	5.79491	2.7	993.2	88.4	7	0	0	2.08	1	0	0	1	5	5	0	19
355	4.9846	2.6	993.3	92.4	7	0	0	1.17	1	0	0	1	5	5	0	27
356	6.09392	-0.4	1015.6	63.9	3	0	1	1.72	1	0	0	1	1	3	0	25
357	5.04922	-0.7	1014.9	68.1	3	0	0.2	1.56	1	0	0	1	1	4	0	20
358	7.66704	-1.2	1014.6	76.6	3	0	0	1.26	1	0	0	1	1	5	0	20
359	3.87477	-1.6	1014.6	79.3	6	0	0	1.55	1	0	0	1	1	5	0	20
360	4.89028	-1.7	1014.3	81.8	6	0	0	2.5	1	0	0	1	1	5	0	20
361	7.28945	-2.1	1009	100	7	0	0.1	0.6	1	0	0	1	2	1	0	22
362	5.02807	-1.1	1008.4	89.7	6	0	0.2	0.34	1	0	0	1	2	2	0	21
363	4.8624	-0.7	1008.1	79.2	5	0	0.3	1.92	1	0	0	1	2	3	0	21
364	4.27304	-0.1	1007.8	73.8	5	0	0.3	0.2	1	0	0	1	2	3	0	24
365	5.74272	-0.1	1007.1	66.2	3	0	1	1.58	1	0	0	1	2	4	0	21
366	3.94765	-0.2	1006.8	63	2	0	0.3	0.27	1	0	0	1	2	4	0	21
367	6.70429	-1	1006.8	65.6	2	0	0.3	0.83	1	0	0	1	2	4	0	20
368	4.93194	-1.7	1006.7	74.2	2	0	0	0.97	1	0	0	1	2	5	0	20
369	4.51681	-2.4	1006.5	77.7	1	0	0	1.32	1	0	0	1	2	5	0	21
370	4.89961	-0.2	1005.3	79.5	0	0	1	0.87	1	0	0	1	3	2	0	23
371	5.0921	1.6	1004.5	71.3	0	0	1	0.39	1	0	0	1	3	3	0	24
372	4.74092	1.9	1004.6	70.3	0	0	1	1.52	1	0	0	1	3	3	0	18
373	4.67832	0	1004.4	84.4	0	0	0	0.73	1	0	0	1	3	4	0	19
374	4.71147	-0.5	1004.5	91.7	2	0	0	0.57	1	0	0	1	3	5	0	20
375	4.57455	-1.1	1004.8	100	2	0	0	0.57	1	0	0	1	3	5	0	21
376	5.23711	-0.1	1007.9	99.9	1	0	0	0.77	1	0	0	1	4	1	0	22
377	4.82292	2	1007.5	60	1	0	1	1.06	1	0	0	1	4	3	0	28
378	5.62508	1.6	1007.6	66.3	1	0	1	0.62	1	0	0	1	4	4	0	28
379	4.88956	0.9	1008.1	66.4	0	0	0.1	0.32	1	0	0	1	4	4	0	23
380	4.92333	-1.2	1008.6	76.5	0	0	0	0.56	1	0	0	1	4	5	0	23
381	0.983443	-1.6	1008.8	76.5	0	0	0	0.61	1	0	0	1	4	5	0	25
382	4.78102	-5	1007.8	100	7	0	0	0.18	1	0	0	1	5	1	0	25
383	5.24912	-4	1006.7	100	8	0	0	0.59	1	0	0	1	5	3	0	26
384	4.93907	-4.1	1006.4	100	7	0	0	2.15	1	0	0	1	5	4	0	25
385	4.73473	-4.5	1006.4	100	7	0	0	0.82	1	0	0	1	5	4	0	21
386	3.05558	-4.7	1006.5	100	7	0	0	0.64	1	0	0	1	5	4	0	21
387	4.87241	-4.8	1006.7	100	8	0	0	1.01	1	0	0	1	5	5	0	23
388	4.85602	-1.9	1006.3	100	5	0	0.9	1.56	1	0	0	1	6	2	0	23
389	4.84649	-1.7	1005.8	100	5	0	1	1.06	1	0	0	1	6	3	0	24
390	4.71704	-1.2	1005.6	99	5	0	1	0.88	1	0	0	1	6	3	0	23
391	4.6584	-1.8	1005.1	100	7	0	0	1.99	1	0	0	1	6	4	0	19
392	2.20562	-2.5	1004.7	100	7	0	0	2.88	1	0	0	1	6	4	0	19
393	4.86404	-2.9	1004.8	100	5	0	0	1.51	1	0	0	1	6	5	0	22
394	4.98167	-3.2	1005	100	8	0	0	0.86	1	0	0	1	6	5	0	22
395	2.58486	4.5	997.7	96	7	0	0.6	0.49	1	0	0	1	1	3	0	22
396	5.66838	4.9	997.8	88.1	7	0	0.6	1.02	1	0	0	1	1	3	0	22
397	5.31452	3.2	999.9	93.3	6	0	0	0.27	1	0	0	1	1	5	0	21
398	5.02423	3.7	1005.3	88.4	3	0	1	0.22	1	0	0	1	2	3	0	21
399	4.79622	2	1005.1	94.4	2	0	0	0.47	1	0	0	1	2	5	0	22
400	4.91624	1.4	1005.5	100	0	0	0	0.34	1	0	0	1	2	5	0	21
401	5.00555	-1.1	1009.7	100	8	0	0	0.83	1	0	0	1	3	1	0	28
402	7.60354	-0.7	1009.8	100	8	0	0	0.58	1	0	0	1	3	2	0	23
403	4.76634	-0.5	1010	100	8	0	0	0.78	1	0	0	1	3	3	0	21
404	4.80753	-0.8	1010.6	100	8	0	0	0.1	1	0	0	1	3	4	0	22
405	4.55448	-1.2	1010.8	100	8	0	0	0.55	1	0	0	1	3	4	0	19
406	4.7741	-1.3	1011.3	100	8	0	0	1.98	1	0	0	1	3	5	0	20
407	6.63401	-1.4	1011.3	100	8	0	0	0.55	1	0	0	1	3	5	0	20
408	4.76533	0.5	1011.9	96.5	8	0	0	2.04	1	0	0	1	4	1	0	20
409	4.98981	1.5	1011.1	88.8	7	0	0	3.72	1	0	0	1	4	3	0	23
410	4.75937	1.2	1010.9	89.8	7	0	0	3.21	1	0	0	1	4	3	0	22
411	4.8738	1.2	1010.6	98	7	0	0	3.58	1	0	0	1	4	3	0	22
412	4.78514	1	1009.6	100	8	0	0	5.01	1	0	0	1	4	5	0	22
413	4.36088	0.8	1009.2	100	7	0	0	1.85	1	0	0	1	4	5	0	20
414	4.79078	0.7	1008.7	100	7	0	0	2.48	1	0	0	1	4	5	0	20
415	4.88918	6	1009.8	75.4	5	0	0.9	0.16	1	0	0	1	5	3	0	20
416	4.87135	6.5	1010.1	67.5	5	0	0.9	4.42	1	0	0	1	5	3	0	19
417	4.76165	6.3	1010.4	70.2	5	0	0.2	0.82	1	0	0	1	5	4	0	20
418	4.89752	2.9	1011.6	100	8	0	0	0.13	1	0	0	1	6	2	0	21
419	4.75762	3.3	1011.8	100	8	0	0	1.19	1	0	0	1	6	2	0	22
420	4.87096	3.5	1011.4	100	8	0	0	2.9	1	0	0	1	6	3	0	24
421	4.88449	3.4	1011	100	8	0	0	0.86	1	0	0	1	6	4	0	24
422	4.81662	3.5	1011	100	8	0	0	0.55	1	0	0	1	6	4	0	27
423	4.92284	3.4	1011	100	8	0	0	1.29	1	0	0	1	6	4	0	24
424	7.39954	1.9	1017.1	100	8	0	0	0.19	1	0	0	1	7	2	0	33
425	4.67736	2.3	1016.9	100	7	0	0	0.39	1	0	0	1	7	2	0	22
426	4.58448	3.2	1016.9	100	8	0	0	0.52	1	0	0	1	7	3	0	22
427	4.74724	3.5	1016.5	91.6	7	0	0	0.65	1	0	0	1	7	3	0	23
428	4.91705	3.9	1016.5	84.3	7	0	0	0.56	1	0	0	1	7	4	0	24
429	4.86918	3.8	1016.5	80.3	8	0	0	1.38	1	0	0	1	7	4	0	23
430	4.84797	3.5	1016.6	81.7	8	0	0	0.94	1	0	0	1	7	5	0	24
431	4.69438	3.1	1011.5	62.6	7	0	0	0.03	1	0	0	1	1	3	0	19
432	3.96193	2.9	1010.7	63.9	8	0	0	3.05	1	0	0	1	1	4	0	22
433	4.89666	2.8	1010.4	65.2	8	0	0	3.88	1	0	0	1	1	4	0	19
434	4.78689	1.5	1010.1	76.7	8	0	0	1.4	1	0	0	1	1	5	0	19
435	3.81404	1.1	1009.4	66.5	4	0	1	1.59	1	0	0	1	2	1	0	19
436	4.99603	2.4	1012.3	54.4	7	0	0.9	1.77	1	0	0	1	3	4	0	21
437	4.65858	2	1012.5	57.9	8	0	0	0.67	1	0	0	1	3	4	0	24
438	4.57688	1.1	1012.8	62.4	8	0	0	0.81	1	0	0	1	3	5	0	25
439	4.73129	0.6	1012.7	64	8	0	0	0.52	1	0	0	1	3	5	0	21
440	4.74765	0.4	1013.8	63.9	7	0	1	0.57	1	0	0	1	4	3	0	21
441	4.90578	0.2	1013.2	58.6	6	0	0.5	1.19	1	0	0	1	4	4	0	26
442	4.80136	-2.5	1014.3	58.8	1	0	1	1.6	1	0	0	1	5	3	0	29
443	4.90588	-1.4	1014	53.9	2	0	1	0.26	1	0	0	1	5	3	0	22
444	4.78465	-1.6	1014	53.7	2	0	1	0.71	1	0	0	1	5	4	0	21
445	4.89358	-2.9	1014.1	58	2	0	0	0.5	1	0	0	1	5	5	0	22
446	4.06961	-3.3	1014.1	57.1	4	0	0	0.84	1	0	0	1	5	5	0	22
447	4.64966	-3.9	1016.6	67.4	6	0	0.9	2.34	1	0	0	1	6	2	0	25
448	5.00039	-3.1	1016.8	56.5	3	0	0.7	3.01	1	0	0	1	6	3	0	26
449	5.2572	-2.5	1016.7	52.5	3	0	0.7	0.36	1	0	0	1	6	3	0	22
450	4.7509	-2.3	1017.2	47.5	2	0	1	0.28	1	0	0	1	6	4	0	22
451	4.72722	-2.6	1017.3	47.7	3	0	0.7	0.47	1	0	0	1	6	4	0	21
452	4.90668	-3.2	1017.6	50.2	3	0	0.7	1.56	1	0	0	1	6	4	0	25
453	5.11697	-4	1017.9	51.5	0	0	0	2.13	1	0	0	1	6	5	0	20
454	4.57141	-8.3	1014.8	56.7	0	0	0	0.32	1	0	0	1	1	5	0	20
455	4.89135	6.1	989.7	79.8	5	0	0	0.12	1	0	0	1	4	3	1	24
456	4.78127	6	989.7	86.2	5	0	0	0.14	1	0	0	1	4	3	1	27
457	4.79426	5.1	990.2	99.9	8	0	0	0.94	1	0	0	1	4	4	1	32
458	4.85035	4.6	993.6	82.8	2	0	1	0.02	1	0	0	1	5	2	1	22
459	4.74538	5.5	993.2	74.2	2	0	1	1.57	1	0	0	1	5	2	1	25
460	3.72664	6	992.9	70.7	3	0	1	0.26	1	0	0	1	5	3	1	21
461	4.8271	6	992.7	64	3	0	0.9	0.42	1	0	0	1	5	3	1	25
462	4.92262	5.9	992.9	64.9	2	0	1	1.2	1	0	0	1	5	4	1	22
463	4.97605	4.3	992.9	74.9	5	0	0	1.13	1	0	0	1	5	4	1	22
464	5.07556	3.2	993.2	85.1	5	0	0	1.76	1	0	0	1	5	5	1	21
465	4.84417	2.7	993.2	88.4	7	0	0	2.08	1	0	0	1	5	5	1	20
466	4.92013	2.6	993.3	92.4	7	0	0	1.17	1	0	0	1	5	5	1	23
467	4.87127	-0.4	1015.6	63.9	3	0	1	1.72	1	0	0	1	1	3	1	20
468	4.90915	-0.7	1014.9	68.1	3	0	0.2	1.56	1	0	0	1	1	4	1	21
469	5.00403	-1.2	1014.6	76.6	3	0	0	1.26	1	0	0	1	1	5	1	20
470	5.42726	-1.6	1014.6	79.3	6	0	0	1.55	1	0	0	1	1	5	1	23
471	4.88414	-1.7	1014.3	81.8	6	0	0	2.5	1	0	0	1	1	5	1	24
472	4.90508	-2.1	1009	100	7	0	0.1	0.6	1	0	0	1	2	1	1	19
473	6.15721	-1.1	1008.4	89.7	6	0	0.2	0.34	1	0	0	1	2	2	1	25
474	4.78279	-0.7	1008.1	79.2	5	0	0.3	1.92	1	0	0	1	2	3	1	21
475	5.02737	-0.1	1007.8	73.8	5	0	0.3	0.2	1	0	0	1	2	3	1	21
476	7.32595	-0.1	1007.1	66.2	3	0	1	1.58	1	0	0	1	2	4	1	20
477	5.25103	-0.2	1006.8	63	2	0	0.3	0.27	1	0	0	1	2	4	1	23
478	4.62652	-1	1006.8	65.6	2	0	0.3	0.83	1	0	0	1	2	4	1	22
479	4.94487	-1.7	1006.7	74.2	2	0	0	0.97	1	0	0	1	2	5	1	23
480	4.80101	-2.4	1006.5	77.7	1	0	0	1.32	1	0	0	1	2	5	1	25
481	4.94539	-0.2	1005.3	79.5	0	0	1	0.87	1	0	0	1	3	2	1	21
482	4.85409	1.6	1004.5	71.3	0	0	1	0.39	1	0	0	1	3	3	1	22
483	5.14941	1.9	1004.6	70.3	0	0	1	1.52	1	0	0	1	3	3	1	22
484	5.15806	0	1004.4	84.4	0	0	0	0.73	1	0	0	1	3	4	1	19
485	4.94608	-0.5	1004.5	91.7	2	0	0	0.57	1	0	0	1	3	5	1	19
486	4.53941	-1.1	1004.8	100	2	0	0	0.57	1	0	0	1	3	5	1	23
487	4.93984	-0.1	1007.9	99.9	1	0	0	0.77	1	0	0	1	4	1	1	28
488	5.00402	2	1007.5	60	1	0	1	1.06	1	0	0	1	4	3	1	20
489	5.36555	1.6	1007.6	66.3	1	0	1	0.62	1	0	0	1	4	4	1	29
490	4.77794	0.9	1008.1	66.4	0	0	0.1	0.32	1	0	0	1	4	4	1	23
491	5.02302	-1.2	1008.6	76.5	0	0	0	0.56	1	0	0	1	4	5	1	23
492	4.159	-1.6	1008.8	76.5	0	0	0	0.61	1	0	0	1	4	5	1	22
493	4.76785	-5	1007.8	100	7	0	0	0.18	1	0	0	1	5	1	1	26
494	5.24165	-4	1006.7	100	8	0	0	0.59	1	0	0	1	5	3	1	22
495	4.89996	-4.1	1006.4	100	7	0	0	2.15	1	0	0	1	5	4	1	21
496	4.91678	-4.5	1006.4	100	7	0	0	0.82	1	0	0	1	5	4	1	20
497	5.14257	-4.7	1006.5	100	7	0	0	0.64	1	0	0	1	5	4	1	21
498	7.60171	-4.8	1006.7	100	8	0	0	1.01	1	0	0	1	5	5	1	24
499	4.83137	-1.9	1006.3	100	5	0	0.9	1.56	1	0	0	1	6	2	1	24
500	5.02807	-1.7	1005.8	100	5	0	1	1.06	1	0	0	1	6	3	1	26
501	4.12227	-1.2	1005.6	99	5	0	1	0.88	1	0	0	1	6	3	1	26
502	5.0212	-1.8	1005.1	100	7	0	0	1.99	1	0	0	1	6	4	1	20
503	5.02307	-2.5	1004.7	100	7	0	0	2.88	1	0	0	1	6	4	1	20
504	5.06729	-2.9	1004.8	100	5	0	0	1.51	1	0	0	1	6	5	1	22
505	5.12945	-3.2	1005	100	8	0	0	0.86	1	0	0	1	6	5	1	24
506	5.04789	4.5	997.7	96	7	0	0.6	0.49	1	0	0	1	1	3	1	22
507	4.78571	4.9	997.8	88.1	7	0	0.6	1.02	1	0	0	1	1	3	1	25
508	4.81135	3.2	999.9	93.3	6	0	0	0.27	1	0	0	1	1	5	1	22
509	4.98067	3.7	1005.3	88.4	3	0	1	0.22	1	0	0	1	2	3	1	25
510	5.14104	2	1005.1	94.4	2	0	0	0.47	1	0	0	1	2	5	1	20
511	4.86733	1.4	1005.5	100	0	0	0	0.34	1	0	0	1	2	5	1	20
512	4.97305	-1.1	1009.7	100	8	0	0	0.83	1	0	0	1	3	1	1	20
513	5.13965	-0.7	1009.8	100	8	0	0	0.58	1	0	0	1	3	2	1	28
514	5.77275	-0.5	1010	100	8	0	0	0.78	1	0	0	1	3	3	1	22
515	5.03129	-0.8	1010.6	100	8	0	0	0.1	1	0	0	1	3	4	1	21
516	5.17321	-1.2	1010.8	100	8	0	0	0.55	1	0	0	1	3	4	1	24
517	4.97606	-1.3	1011.3	100	8	0	0	1.98	1	0	0	1	3	5	1	26
518	4.71665	-1.4	1011.3	100	8	0	0	0.55	1	0	0	1	3	5	1	19
519	5.14475	0.5	1011.9	96.5	8	0	0	2.04	1	0	0	1	4	1	1	19
520	5.05533	1.5	1011.1	88.8	7	0	0	3.72	1	0	0	1	4	3	1	20
521	4.93303	1.2	1010.9	89.8	7	0	0	3.21	1	0	0	1	4	3	1	21
522	4.69988	1.2	1010.6	98	7	0	0	3.58	1	0	0	1	4	3	1	24
523	4.97252	1	1009.6	100	8	0	0	5.01	1	0	0	1	4	5	1	25
524	4.69958	0.8	1009.2	100	7	0	0	1.85	1	0	0	1	4	5	1	22
525	4.86615	0.7	1008.7	100	7	0	0	2.48	1	0	0	1	4	5	1	22
526	4.85055	6	1009.8	75.4	5	0	0.9	0.16	1	0	0	1	5	3	1	20
527	3.41794	6.5	1010.1	67.5	5	0	0.9	4.42	1	0	0	1	5	3	1	20
528	4.89392	6.3	1010.4	70.2	5	0	0.2	0.82	1	0	0	1	5	4	1	19
529	4.97065	2.9	1011.6	100	8	0	0	0.13	1	0	0	1	6	2	1	20
530	7.51987	3.3	1011.8	100	8	0	0	1.19	1	0	0	1	6	2	1	22
531	5.04154	3.5	1011.4	100	8	0	0	2.9	1	0	0	1	6	3	1	22
532	4.98778	3.4	1011	100	8	0	0	0.86	1	0	0	1	6	4	1	23
533	4.70541	3.5	1011	100	8	0	0	0.55	1	0	0	1	6	4	1	27
534	5.1397	3.4	1011	100	8	0	0	1.29	1	0	0	1	6	4	1	21
535	4.94734	1.9	1017.1	100	8	0	0	0.19	1	0	0	1	7	2	1	20
536	5.2191	2.3	1016.9	100	7	0	0	0.39	1	0	0	1	7	2	1	21
537	4.82027	3.2	1016.9	100	8	0	0	0.52	1	0	0	1	7	3	1	23
538	4.48296	3.5	1016.5	91.6	7	0	0	0.65	1	0	0	1	7	3	1	19
539	4.59411	3.9	1016.5	84.3	7	0	0	0.56	1	0	0	1	7	4	1	20
540	4.99113	3.8	1016.5	80.3	8	0	0	1.38	1	0	0	1	7	4	1	19
541	6.89909	3.5	1016.6	81.7	8	0	0	0.94	1	0	0	1	7	5	1	20
542	4.63177	3.1	1011.5	62.6	7	0	0	0.03	1	0	0	1	1	3	1	22
543	4.97985	2.9	1010.7	63.9	8	0	0	3.05	1	0	0	1	1	4	1	20
544	4.99568	2.8	1010.4	65.2	8	0	0	3.88	1	0	0	1	1	4	1	21
545	4.29476	1.5	1010.1	76.7	8	0	0	1.4	1	0	0	1	1	5	1	21
546	5.24494	1.1	1009.4	66.5	4	0	1	1.59	1	0	0	1	2	1	1	25
547	4.9315	2.4	1012.3	54.4	7	0	0.9	1.77	1	0	0	1	3	4	1	28
548	4.92774	2	1012.5	57.9	8	0	0	0.67	1	0	0	1	3	4	1	22
549	4.6452	1.1	1012.8	62.4	8	0	0	0.81	1	0	0	1	3	5	1	24
550	4.98943	0.6	1012.7	64	8	0	0	0.52	1	0	0	1	3	5	1	23
551	5.0255	0.4	1013.8	63.9	7	0	1	0.57	1	0	0	1	4	3	1	24
552	4.65668	0.2	1013.2	58.6	6	0	0.5	1.19	1	0	0	1	4	4	1	20
553	4.85131	-2.5	1014.3	58.8	1	0	1	1.6	1	0	0	1	5	3	1	23
554	4.80197	-1.4	1014	53.9	2	0	1	0.26	1	0	0	1	5	3	1	25
555	3.1727	-1.6	1014	53.7	2	0	1	0.71	1	0	0	1	5	4	1	25
556	4.99143	-2.9	1014.1	58	2	0	0	0.5	1	0	0	1	5	5	1	29
557	4.94513	-3.3	1014.1	57.1	4	0	0	0.84	1	0	0	1	5	5	1	28
558	5.00752	-3.9	1016.6	67.4	6	0	0.9	2.34	1	0	0	1	6	2	1	24
559	4.73631	-3.1	1016.8	56.5	3	0	0.7	3.01	1	0	0	1	6	3	1	24
560	4.52679	-2.5	1016.7	52.5	3	0	0.7	0.36	1	0	0	1	6	3	1	25
561	5.2635	-2.3	1017.2	47.5	2	0	1	0.28	1	0	0	1	6	4	1	25
562	5.02142	-2.6	1017.3	47.7	3	0	0.7	0.47	1	0	0	1	6	4	1	20
563	4.54659	-3.2	1017.6	50.2	3	0	0.7	1.56	1	0	0	1	6	4	1	20
564	5.06507	-4	1017.9	51.5	0	0	0	2.13	1	0	0	1	6	5	1	23
565	4.96701	-8.3	1014.8	56.7	0	0	0	0.32	1	0	0	1	1	5	1	23
566	5.51	18.4	992	70.2	7	0.4	0.8	0.47	0	1	0	2	3	4	1	19
567	7.17	13.9	1000.2	57.4	7	1.6	0.8	2.29	0	1	0	2	4	1	1	21
568	6.22	14.9	999.8	51.9	8	1.6	0.9	0.85	0	1	0	2	4	2	1	23
569	4.15	11.2	999.9	85.3	8	2.4	0.7	0	0	1	0	2	4	3	1	21
570	4.9	10.3	999.9	94.6	5	2.4	0.1	0.45	0	1	0	2	4	3	1	20
571	4.65	10.3	1000.8	100	6	2.4	0.8	0.12	0	1	0	2	4	4	1	21
572	5.02	11	1001.3	91.3	6	2.4	0.5	0.11	0	1	0	2	4	5	1	22
573	5.02	14.5	1005.8	50.9	5	0	0.5	1.04	0	1	0	2	5	3	1	22
574	5.29	15.4	1003.8	43.8	5	0	0.4	0.46	0	1	0	2	5	4	1	22
575	4.84	16	1003.4	39.9	7	0	0.3	0.18	0	1	0	2	5	5	1	20
576	4.77	22.3	1000.5	34.4	3	0	1	0.74	0	1	0	2	6	3	1	21
577	5.11	22.7	1000.3	34.2	3	0	1	1.46	0	1	0	2	6	4	1	19
578	5.54	23.6	1000.2	32.1	3	0	1	0.17	0	1	0	2	6	4	1	24
579	6.78	24.3	1000.1	32.6	4	0	1	1.44	0	1	0	2	6	5	1	25
580	5	23.7	999.6	47.1	3	0	1	1.07	0	1	0	2	7	2	1	20
581	4.73	25.4	999	41.1	3	0	1	1.07	0	1	0	2	7	3	1	24
582	4.72	25.3	998	41.9	2	0	1	0.32	0	1	0	2	7	4	1	22
583	6.12	25.9	997.5	42.8	1	0	1	0.78	0	1	0	2	7	4	1	28
584	5.76	24.9	989.1	51.7	1	0	1	2.67	0	1	0	2	1	1	1	24
585	4.53	26.2	988.8	42.9	1	0	1	4.94	0	1	0	2	1	2	1	20
586	5.17	26.8	988.6	37.6	3	0	1	4.09	0	1	0	2	1	2	1	21
587	4.71	27.4	988.1	36.8	4	0	1	4.69	0	1	0	2	1	3	1	21
588	4.54	27.7	988.4	33.5	7	0	0.7	1.58	0	1	0	2	1	3	1	21
589	4.54	28.2	988.6	28.8	7	0	0.1	0.37	0	1	0	2	1	4	1	18
590	3.47	23.6	990.3	53.1	6	0	0.6	0.45	0	1	0	2	1	5	1	24
591	4.13	22.9	991.2	52.3	4	0	0.7	0.4	0	1	0	2	1	5	1	21
592	5.79	23.6	1000.8	44.5	1	0	1	0.08	0	1	0	2	3	1	1	21
593	3.91	25.2	1000.2	35.5	1	0	1	0.6	0	1	0	2	3	2	1	22
594	4.86	25.6	1000.1	34.2	1	0	1	1.2	0	1	0	2	3	2	1	21
595	4.86	26.3	999.9	29	1	0	1	1.64	0	1	0	2	3	3	1	23
596	5.77	26.9	999.6	26.8	3	0	1	0.28	0	1	0	2	3	3	1	23
597	4.76	26.9	999.6	26.8	1	0	1	0.28	0	1	0	2	3	4	1	23
598	5.95	26.9	999.6	26.8	1	0	1	0.28	0	1	0	2	3	4	1	21
599	7.6	26.9	999.6	26.8	1	0	1	0.28	0	1	0	2	3	5	1	25
600	4.77	21	998.8	78	4	0	1	0.15	0	1	0	2	4	1	1	20
601	6.05	18.4	1006.9	100	8	0	0	1.09	0	1	0	2	5	1	1	26
602	4.52	19.4	1007	98.2	7	0	0	1.21	0	1	0	2	5	2	1	29
603	3.96	20.1	1007.3	89.5	7	0	0.1	2.29	0	1	0	2	5	3	1	20
604	5.43	20.1	1007.1	83.7	6	0	0.8	2.85	0	1	0	2	5	3	1	21
605	4.91	21.2	1006.7	80.1	6	0	0.9	3.05	0	1	0	2	5	4	1	22
606	5.85	21.6	1006.5	73.8	8	0	0	0.14	0	1	0	2	5	5	1	23
607	4.77	19.3	1005.6	43.4	5	0	1	0.11	0	1	0	2	1	1	0	25
608	4.95	20.6	1005.6	35.6	3	0	1	1.75	0	1	0	2	1	2	0	22
609	4.65	20.6	1005.6	35.6	3	0	1	1.75	0	1	0	2	1	2	0	20
610	4.6	18.9	1001.7	50.8	3	0	1	1.88	0	1	0	2	2	4	0	24
611	5	19.4	1001	46.4	6	0	0.8	0.34	0	1	0	2	2	4	0	27
612	5.05	19.9	1001.1	48.5	6	0	0.8	0.83	0	1	0	2	2	5	0	20
613	4.84	17.9	997.8	100	6	0.7	0	0.44	0	1	0	2	4	4	0	22
614	7.9	18	997.5	100	6	0.7	0.1	0.29	0	1	0	2	4	5	0	30
615	4.91	16.3	1003.1	81.3	4	0	1	1.57	0	1	0	2	5	2	0	21
616	5.85	20.6	1003.8	59.7	4	0	1	4.85	0	1	0	2	5	2	0	21
617	4.83	20.4	1003.8	61.8	3	0	1	2.29	0	1	0	2	5	3	0	24
618	4.88	21.8	1003.6	54.6	5	0	1	1.9	0	1	0	2	5	3	0	20
619	4.68	21.5	1004	53	2	0	1	5.79	0	1	0	2	5	5	0	21
620	4.9	16.8	1010.1	28.4	3	0	1	2.91	0	1	0	2	6	1	0	23
621	4.72	18.1	1010.3	27	3	0	1	0.68	0	1	0	2	6	2	0	20
622	4.28	19.3	1010.3	26.5	3	0	1	1.48	0	1	0	2	6	2	0	26
623	6.29	20.1	1010	23.7	3	0	1	3.11	0	1	0	2	6	3	0	23
624	4.67	18.9	1014.9	31.7	3	0	1	0.4	0	1	0	2	7	2	0	25
625	5.29	20.7	1015	30.3	5	0	1	0.87	0	1	0	2	7	2	0	21
626	4.84	20.9	1014.7	30.8	4	0	1	0.1	0	1	0	2	7	3	0	23
627	4.8	21	1014.4	25.6	2	0	1	1.34	0	1	0	2	7	3	0	30
628	4.5	21.8	1014	25.4	2	0	1	1.11	0	1	0	2	7	4	0	24
629	4.89	21.8	1013.8	24.8	1	0	1	0.32	0	1	0	2	7	4	0	33
630	5.09	21.4	1013.4	24.5	1	0	1	1.14	0	1	0	2	7	5	0	27
631	4.66	20.8	1012.8	39.6	2	0	1	2.73	0	1	0	2	1	1	0	21
632	4.58	22.6	1009.8	37.4	3	0	1	0.98	0	1	0	2	3	1	0	29
633	5.77	22.8	1010.1	34.4	3	0	1	2.23	0	1	0	2	3	2	0	30
634	4.66	24.6	1010.3	33	2	0	1	0.04	0	1	0	2	3	3	0	20
635	6.83	25.8	1009.8	29	6	0	1	2.27	0	1	0	2	3	4	0	22
636	4.73	24.5	1009.8	33.4	6	0	0.8	0.2	0	1	0	2	3	5	0	24
637	4.84	21.1	1013.8	49.1	3	0	1	2.26	0	1	0	2	4	1	0	19
638	4.92	22.4	1013.9	43.3	3	0	1	1.4	0	1	0	2	4	2	0	21
639	4.75	23.2	1013.4	41.9	3	0	1	2.16	0	1	0	2	4	2	0	18
640	4.84	24.2	1013.2	36.6	4	0	1	3.3	0	1	0	2	4	3	0	20
641	4.8	24.6	1012.3	34.5	3	0	1	1.21	0	1	0	2	4	3	0	19
642	4.74	24.1	1011.5	37	3	0	1	1.25	0	1	0	2	4	4	0	30
643	5.86	24.5	1010.8	34.9	2	0	1	3.07	0	1	0	2	4	4	0	19
644	4.97	24.5	1010.6	32.7	4	0	1	5.24	0	1	0	2	4	5	0	25
645	4.89	24.3	1010.6	35.5	2	0	0.9	3.43	0	1	0	2	4	5	0	23
646	4.7	25.2	1009.5	35.5	5	0	0.8	1.41	0	1	0	2	5	2	0	23
647	4.16	24.5	1008.9	36.3	6	0	0.9	0.07	0	1	0	2	5	3	0	21
648	3.75	24.4	1008.7	38.1	8	0	0.1	2.12	0	1	0	2	5	4	0	20
649	3.36	22.1	1009.1	42	7	0	0	0.08	0	1	0	2	5	4	0	27
650	4.65	18.8	1009.8	62.6	4	0	0.9	1.74	0	1	0	2	5	5	0	28
651	4.64	20.1	1009	56.6	4	0	1	0.51	0	1	0	2	5	5	0	26
652	4.99	18.4	992	70.2	7	0.4	0.8	0.47	0	1	0	2	3	4	0	22
653	4.89	13.9	1000.2	57.4	7	1.6	0.8	2.29	0	1	0	2	4	1	0	24
654	4.91	11.2	999.9	85.3	8	2.4	0.7	0	0	1	0	2	4	3	0	24
655	4.87	10.3	999.9	94.6	5	2.4	0.1	0.45	0	1	0	2	4	3	0	20
656	3.93	10.3	1000.8	100	6	2.4	0.8	0.12	0	1	0	2	4	4	0	24
657	4.99	11	1001.3	91.3	6	2.4	0.5	0.11	0	1	0	2	4	5	0	26
658	6.2	14.5	1005.8	50.9	5	0	0.5	1.04	0	1	0	2	5	3	0	22
659	5	15.4	1003.8	43.8	5	0	0.4	0.46	0	1	0	2	5	4	0	27
660	5.96	16	1003.4	39.9	7	0	0.3	0.18	0	1	0	2	5	5	0	20
661	4.84	22.3	1000.5	34.4	3	0	1	0.74	0	1	0	2	6	3	0	20
662	7	22.7	1000.3	34.2	3	0	1	1.46	0	1	0	2	6	4	0	18
663	4.88	23.6	1000.2	32.1	3	0	1	0.17	0	1	0	2	6	4	0	25
664	4.91	24.3	1000.1	32.6	4	0	1	1.44	0	1	0	2	6	5	0	27
665	4.91	23.7	999.6	47.1	3	0	1	1.07	0	1	0	2	7	2	0	22
666	4.89	25.4	999	41.1	3	0	1	1.07	0	1	0	2	7	3	0	26
667	6.9	25.3	998	41.9	2	0	1	0.32	0	1	0	2	7	4	0	27
668	6.78	25.9	997.5	42.8	1	0	1	0.78	0	1	0	2	7	4	0	28
669	5.79	24.9	989.1	51.7	1	0	1	2.67	0	1	0	2	1	1	0	24
670	4.95	26.2	988.8	42.9	1	0	1	4.94	0	1	0	2	1	2	0	19
671	4.89	26.8	988.6	37.6	3	0	1	4.09	0	1	0	2	1	2	0	22
672	4.75	27.4	988.1	36.8	4	0	1	4.69	0	1	0	2	1	3	0	20
673	4.94	27.7	988.4	33.5	7	0	0.7	1.58	0	1	0	2	1	3	0	22
674	4.11	28.2	988.6	28.8	7	0	0.1	0.37	0	1	0	2	1	4	0	20
675	4.64	23.6	990.3	53.1	6	0	0.6	0.45	0	1	0	2	1	5	0	27
676	6.52	22.9	991.2	52.3	4	0	0.7	0.4	0	1	0	2	1	5	0	24
677	3.11	23.6	1000.8	44.5	1	0	1	0.08	0	1	0	2	3	1	0	21
678	5.39	25.2	1000.2	35.5	1	0	1	0.6	0	1	0	2	3	2	0	22
679	5.04	25.6	1000.1	34.2	1	0	1	1.2	0	1	0	2	3	2	0	23
680	4.8	26.3	999.9	29	1	0	1	1.64	0	1	0	2	3	3	0	24
681	6.96	26.9	999.6	26.8	3	0	1	0.28	0	1	0	2	3	3	0	22
682	4.84	26.9	999.6	26.8	1	0	1	0.28	0	1	0	2	3	4	0	22
683	6.49	26.9	999.6	26.8	1	0	1	0.28	0	1	0	2	3	4	0	22
684	4.98	26.9	999.6	26.8	1	0	1	0.28	0	1	0	2	3	5	0	25
685	3.67	21	998.8	78	4	0	1	0.15	0	1	0	2	4	1	0	20
686	5.19	24.5	1000.1	50	5	0	1	5	0	1	0	2	4	2	0	21
687	4.88	24.3	999.1	59.8	6	0	1	2.9	0	1	0	2	4	2	0	22
688	4.91	25.8	998.9	54.5	3	6.2	1	3.26	0	1	0	2	4	3	0	26
689	4.89	25.7	998.9	52.3	3	6.2	1	3.89	0	1	0	2	4	4	0	23
690	5.13	25.2	1000.4	82	8	6.2	0.7	2	0	1	0	2	4	4	0	25
691	5.07	22	999.4	89.1	7	6.2	0	0.31	0	1	0	2	4	5	0	27
692	4.85	18.4	1006.9	100	8	0	0	1.09	0	1	0	2	5	1	0	29
693	5.77	19.4	1007	98.2	7	0	0	1.21	0	1	0	2	5	2	0	31
694	4.92	20.1	1007.3	89.5	7	0	0.1	2.29	0	1	0	2	5	3	0	21
695	6.3	20.1	1007.1	83.7	6	0	0.8	2.85	0	1	0	2	5	3	0	22
696	6.66	21.2	1006.7	80.1	6	0	0.9	3.05	0	1	0	2	5	4	0	22
697	4.89	21.6	1006.5	73.8	8	0	0	0.14	0	1	0	2	5	5	0	23
698	3.1	19.3	1005.6	43.4	5	0	1	0.11	0	1	0	2	1	1	1	22
699	6.31	20.6	1005.6	35.6	3	0	1	1.75	0	1	0	2	1	2	1	22
700	4.76	20.6	1005.6	35.6	3	0	1	1.75	0	1	0	2	1	2	1	20
701	4.94	18.9	1001.7	50.8	3	0	1	1.88	0	1	0	2	2	4	1	23
702	5.1	19.4	1001	46.4	6	0	0.8	0.34	0	1	0	2	2	4	1	21
703	4.83	19.9	1001.1	48.5	6	0	0.8	0.83	0	1	0	2	2	5	1	21
704	4.94	17.9	997.8	100	6	0.7	0	0.44	0	1	0	2	4	4	1	20
705	5.44	18	997.5	100	6	0.7	0.1	0.29	0	1	0	2	4	5	1	28
706	3.34	16.3	1003.1	81.3	4	0	1	1.57	0	1	0	2	5	2	1	21
707	5.26	20.6	1003.8	59.7	4	0	1	4.85	0	1	0	2	5	2	1	21
708	5.16	20.4	1003.8	61.8	3	0	1	2.29	0	1	0	2	5	3	1	23
709	5.23	21.8	1003.6	54.6	5	0	1	1.9	0	1	0	2	5	3	1	21
710	4.09	21.5	1004	53	2	0	1	5.79	0	1	0	2	5	5	1	19
711	2.88	16.8	1010.1	28.4	3	0	1	2.91	0	1	0	2	6	1	1	23
712	4.95	18.1	1010.3	27	3	0	1	0.68	0	1	0	2	6	2	1	20
713	5.05	19.3	1010.3	26.5	3	0	1	1.48	0	1	0	2	6	2	1	21
714	6.28	20.1	1010	23.7	3	0	1	3.11	0	1	0	2	6	3	1	22
715	4.7	18.9	1014.9	31.7	3	0	1	0.4	0	1	0	2	7	2	1	25
716	4.17	20.7	1015	30.3	5	0	1	0.87	0	1	0	2	7	2	1	21
717	5.07	20.9	1014.7	30.8	4	0	1	0.1	0	1	0	2	7	3	1	27
718	5.25	21	1014.4	25.6	2	0	1	1.34	0	1	0	2	7	3	1	29
719	5.09	21.8	1014	25.4	2	0	1	1.11	0	1	0	2	7	4	1	20
720	5.04	21.8	1013.8	24.8	1	0	1	0.32	0	1	0	2	7	4	1	26
721	6.51	21.4	1013.4	24.5	1	0	1	1.14	0	1	0	2	7	5	1	25
722	6	20.8	1012.8	39.6	2	0	1	2.73	0	1	0	2	1	1	1	20
723	4.23	22.6	1009.8	37.4	3	0	1	0.98	0	1	0	2	3	1	1	29
724	4.99	22.8	1010.1	34.4	3	0	1	2.23	0	1	0	2	3	2	1	24
725	5.02	24.6	1010.3	33	2	0	1	0.04	0	1	0	2	3	3	1	21
726	6.46	25.8	1009.8	29	6	0	1	2.27	0	1	0	2	3	4	1	22
727	6.97	24.5	1009.8	33.4	6	0	0.8	0.2	0	1	0	2	3	5	1	24
728	3.91	24.1	1010.1	32.8	6	0	0.1	3.28	0	1	0	2	3	5	1	20
729	6.86	21.1	1013.8	49.1	3	0	1	2.26	0	1	0	2	4	1	1	20
730	5.16	22.4	1013.9	43.3	3	0	1	1.4	0	1	0	2	4	2	1	21
731	5.11	23.2	1013.4	41.9	3	0	1	2.16	0	1	0	2	4	2	1	19
732	6.49	24.2	1013.2	36.6	4	0	1	3.3	0	1	0	2	4	3	1	19
733	4.79	24.6	1012.3	34.5	3	0	1	1.21	0	1	0	2	4	3	1	19
734	7.74	24.1	1011.5	37	3	0	1	1.25	0	1	0	2	4	4	1	22
735	4.8	24.5	1010.8	34.9	2	0	1	3.07	0	1	0	2	4	4	1	19
736	5.03	24.5	1010.6	32.7	4	0	1	5.24	0	1	0	2	4	5	1	26
737	5.83	24.3	1010.6	35.5	2	0	0.9	3.43	0	1	0	2	4	5	1	20
738	4.05	25.2	1009.5	35.5	5	0	0.8	1.41	0	1	0	2	5	2	1	21
739	4.85	24.5	1008.9	36.3	6	0	0.9	0.07	0	1	0	2	5	3	1	19
740	6.08	24.4	1008.7	38.1	8	0	0.1	2.12	0	1	0	2	5	4	1	20
741	5.15	18.8	1009.8	62.6	4	0	0.9	1.74	0	1	0	2	5	5	1	21
742	5.15	20.1	1009	56.6	4	0	1	0.51	0	1	0	2	5	5	1	22
743	5.02	9.4	1020.5	44.6	7	0	0	1.88	0	0	1	4	4	1	0	22
744	8.482	11	1020.7	2.6	7	0	0	2.03	0	0	1	4	4	3	0	21
745	4.885	10.8	1020.5	2.5	7	0	0	1.36	0	0	1	4	4	3	0	25
746	4.711	10.6	1020.8	2.6	7	0	0	2.05	0	0	1	4	4	4	0	19
747	4.089	10.1	1020.9	2.5	7	0	0	0.87	0	0	1	4	4	4	0	20
748	6.863	9.8	1020.8	2.5	7	0	0	1.59	0	0	1	4	4	5	0	20
749	5.197	9.9	1021.1	2.5	8	0	0	0.29	0	0	1	4	4	5	0	19
750	5.099	6.3	1025.5	2.5	8	0	0	1.52	0	0	1	4	5	3	0	21
751	5.623	5.6	1025.1	2.5	8	0	0	3.25	0	0	1	4	5	3	0	19
752	4.824	5.2	1026.3	2.5	8	0	0	1.66	0	0	1	4	5	4	0	20
753	5.049	4.1	1026.7	2.6	5	0	0	0.5	0	0	1	4	5	5	1	21
754	5.183	0.7	1028.6	27.6	0	0	0	0.27	0	0	1	4	6	2	0	22
755	6.772	2.4	1028.1	2.5	2	0	1	1.46	0	0	1	4	6	2	0	21
756	4.976	4.6	1027.4	2.5	5	0	1	0.51	0	0	1	4	6	3	0	21
757	4.876	2.9	1026.8	2.5	4	0	0	0.74	0	0	1	4	6	4	0	21
758	3.693	2.1	1026.7	2.6	4	0	0	1.25	0	0	1	4	6	5	0	20
759	4.749	1.4	1017.6	2.6	8	0	0	1.12	0	0	1	4	7	2	1	19
760	5.313	2.1	1016.7	5.7	8	0	0	0.49	0	0	1	4	7	2	1	20
761	4.865	2.2	1015.4	34.8	8	0.2	0	2.19	0	0	1	4	7	3	1	25
762	4.943	2.3	1014.9	49.3	8	0.2	0	1.54	0	0	1	4	7	3	1	25
763	4.888	2.4	1014.2	54.9	8	0.2	0	0.83	0	0	1	4	7	4	1	20
764	4.903	3.3	1012.7	63.7	8	0.2	0	0.67	0	0	1	4	7	5	1	22
765	4.949	4.1	1012.2	2.5	7	0.1	0	1.52	0	0	1	4	1	4	1	19
766	4.793	4.2	1012.2	2.5	8	0.1	0	0.58	0	0	1	4	1	5	1	23
767	4.945	4.1	1012.4	2.6	8	0.1	0	0.16	0	0	1	4	1	5	1	19
768	4.849	2.7	1010	2.5	3	0	1	0.02	0	0	1	4	2	2	1	19
769	4.963	3.6	1009.6	2.5	3	0	1	0.4	0	0	1	4	2	2	1	23
770	4.963	3.5	1009.1	2.5	3	0	0.9	1.45	0	0	1	4	2	3	1	22
771	5.029	3.1	1008.4	2.5	3	0	0.8	2.19	0	0	1	4	2	3	1	21
772	4.768	2.6	1008.2	2.5	4	0	0.1	1.78	0	0	1	4	2	4	1	19
773	5.159	2	1007.9	2.5	4	0	0	0.28	0	0	1	4	2	4	1	18
774	6.107	1.9	1008	2.6	3	0	0	0.69	0	0	1	4	2	5	1	22
775	5.968	1.7	1008.1	2.5	3	0	0	1.55	0	0	1	4	2	5	1	21
776	4.991	1	1012.4	2.5	8	0	0	0.16	0	0	1	4	3	2	1	21
777	5.131	1.1	1012	2.5	8	0	0	1.99	0	0	1	4	3	3	0	23
778	4.772	1.4	1012.1	2.5	8	0	0	0.95	0	0	1	4	3	3	0	20
779	4.903	1.1	1012.4	2.6	8	0	0	0.25	0	0	1	4	3	4	1	20
780	5.085	1.3	1013	2.6	8	0	0	0	0	0	1	4	3	5	1	19
781	6.557	1.5	1013.4	2.6	8	0	0	0.43	0	0	1	4	3	5	0	19
782	5.58	0.9	1014.6	2.5	8	0	0	2.22	0	0	1	4	4	2	0	21
783	5.052	0.9	1014.4	2.5	8	0	0	1.99	0	0	1	4	4	2	0	19
784	5.028	0.8	1014	2.5	8	0	0	2.01	0	0	1	4	4	3	0	26
785	5.256	0.9	1014.2	2.6	8	0	0	1.57	0	0	1	4	4	3	0	20
786	5.022	0.9	1013.9	2.5	8	0	0	2.03	0	0	1	4	4	4	0	20
787	5.202	1.1	1013.9	2.5	8	0	0	1.84	0	0	1	4	4	5	0	23
788	5.042	1.1	1014	2.5	8	0	0	2.06	0	0	1	4	4	5	0	23
789	5.03	2.3	1011.7	10.1	8	0	0	2.1	0	0	1	4	5	3	1	19
790	4.517	2.5	1011.2	10.5	8	0	0	0.6	0	0	1	4	5	3	1	38
791	4.914	3	1010.6	4	8	0	0	0.83	0	0	1	4	5	4	1	27
792	5.48	3.1	1010.2	3.6	8	0	0	1.23	0	0	1	4	5	5	1	19
793	4.913	3.3	1009.8	3.5	8	0	0	1.03	0	0	1	4	5	5	1	20
794	4.522	6.4	1002.2	2.6	8	0	0	0.8	0	0	1	4	6	2	0	22
795	4.788	6.6	1001.8	2.5	8	0	0	0.71	0	0	1	4	6	3	0	22
796	4.848	6.5	1001.9	2.5	8	0	0	0.5	0	0	1	4	6	4	0	26
797	5.205	5.9	1002	8.4	8	0	0	1.17	0	0	1	4	6	4	0	26
798	4.767	5.6	1001.9	12.2	8	0	0	0.42	0	0	1	4	6	5	1	21
799	4.829	6.5	1001.1	56	8	0	0	0.74	0	0	1	4	7	2	1	21
800	4.985	7	1001.1	15.1	8	0	0	0.04	0	0	1	4	7	3	1	22
801	4.092	7	1000.6	23.4	8	0	0	0.61	0	0	1	4	7	3	1	19
802	5.096	6.7	1000.6	27	8	0	0	0.32	0	0	1	4	7	4	1	21
803	6.378	6.3	1000.6	37	8	0	0	0.18	0	0	1	4	7	4	0	21
804	4.877	5.7	1000.9	48.1	8	0	0	0.09	0	0	1	4	7	5	1	21
805	4.903	5.2	1000.8	51.5	8	0	0	0.71	0	0	1	4	7	5	1	26
806	4.753	4.6	1000.8	58.4	8	0	0	0.22	0	0	1	4	7	5	0	20
807	4.648	2.3	1001.9	2.5	8	0	0	1.3	0	0	1	4	1	3	0	22
808	4.876	2.5	1001.8	2.5	8	0	0	2.09	0	0	1	4	1	4	0	26
809	4.918	2	1002.4	2.6	8	0	0	1.23	0	0	1	4	1	4	0	35
810	4.964	1.6	1002.7	2.5	7	0	0	0.36	0	0	1	4	1	5	0	24
811	4.284	1.1	1002.7	2.5	2	0	0	0.22	0	0	1	4	1	5	0	22
812	6.083	2	1008.7	2.5	7	0	0	0.23	0	0	1	4	2	2	1	19
813	6.185	2.5	1009.9	2.5	8	0	0	1.08	0	0	1	4	2	3	1	19
814	4.742	2.4	1010.4	2.5	8	0	0	1.26	0	0	1	4	2	4	1	22
815	6.927	2.4	1011.5	2.6	8	0	0	0.13	0	0	1	4	2	5	0	22
816	4.893	2.5	1011.9	2.5	8	0	0	0.14	0	0	1	4	2	5	1	20
817	4.604	0	1018.9	5.1	8	0	0.5	3.55	0	0	1	4	3	2	1	19
818	4.934	-0.8	1019.2	31.9	8	0	0.7	0.37	0	0	1	4	3	2	1	21
819	4.82	-0.1	1019.4	2.6	8	0	0	1.28	0	0	1	4	3	3	0	24
820	4.996	-1.5	1017.1	2.5	5	0	1	3.55	0	0	1	4	4	2	0	24
821	4.823	-0.4	1016.5	2.5	5	0	1	5.49	0	0	1	4	4	2	0	21
822	4.967	0.1	1016	2.6	4	0	1	4.39	0	0	1	4	4	3	0	19
823	6.724	-0.2	1015.4	2.5	5	0	1	3.56	0	0	1	4	4	3	0	19
824	7.126	-1	1014.9	2.5	2	0	0.6	3.05	0	0	1	4	4	4	0	19
825	4.761	-1.9	1014.5	2.6	2	0	0	4.28	0	0	1	4	4	5	0	21
826	9.938	-2.1	1014.4	2.5	2	0	0	2.21	0	0	1	4	4	5	0	20
827	4.965	1.5	1008.7	2.6	6	0	0.7	4.43	0	0	1	4	5	2	0	22
828	4.936	1.9	1008.1	2.5	7	0	0	5.74	0	0	1	4	5	2	0	23
829	5.038	2.1	1007.9	2.5	7	0	0	2.37	0	0	1	4	5	3	0	18
830	4.739	2.1	1007.7	2.5	7	0	0	9.57	0	0	1	4	5	3	1	23
831	4.911	1.6	1007.5	2.5	7	0	0	3.27	0	0	1	4	5	4	1	21
832	4.749	1.3	1007.8	2.5	7	0	0	2.55	0	0	1	4	5	4	1	23
833	4.906	0.9	1007.5	2.6	7	0	0	5.87	0	0	1	4	5	5	1	20
834	6.182	-0.4	1007.5	2.5	2	0	0	3.39	0	0	1	4	5	5	0	22
835	4.872	-3.1	1004.7	2.5	8	0	0	1.92	0	0	1	4	6	2	0	21
836	6.722	-2.5	1004.3	2.5	8	0	0	0.71	0	0	1	4	6	2	0	22
837	4.471	-1.7	1003.9	2.5	8	0	0	2.2	0	0	1	4	6	3	0	20
838	4.962	-0.6	1004.3	5.6	8	0	0	1.76	0	0	1	4	6	4	0	29
839	6.129	8.9	989.3	66.2	8	0.4	0	0.79	0	0	1	4	1	2	1	22
840	5.525	9.1	989.2	66.5	8	0.4	0	0.47	0	0	1	4	1	2	1	20
841	5.053	9.3	988.8	73.5	8	0.1	0	0.94	0	0	1	4	1	3	1	19
842	4.993	9.6	988.8	75.1	8	0.1	0	0.11	0	0	1	4	1	3	1	21
843	5.895	9.8	989	74.7	8	0.1	0	0.98	0	0	1	4	1	4	1	22
844	4.841	9.8	989.2	73.5	8	0.1	0	0.59	0	0	1	4	1	4	1	19
845	3.861	9.7	989.4	72	7	0.1	0	1.48	0	0	1	4	1	5	1	19
846	4.361	7.8	997.7	2.8	7	0.6	0.1	6.03	0	0	1	4	2	2	1	19
847	4.745	8.2	998.5	2.5	6	0.6	0.4	4.51	0	0	1	4	2	2	1	21
848	4.771	7.9	999.4	2.5	3	0	0.5	2.29	0	0	1	4	2	3	1	22
849	4.964	7.9	1000.6	2.5	5	0	0.8	0.31	0	0	1	4	2	3	1	20
850	5.735	7.5	1001.6	2.5	2	0	0.2	0.42	0	0	1	4	2	4	1	21
851	5.387	4.6	1015.8	2.6	1	0	0.9	1.56	0	0	1	4	3	2	1	22
852	5.305	5.4	1015.9	2.5	1	0	1	0.7	0	0	1	4	3	3	1	22
853	5.187	5.3	1015.9	2.5	2	0	0.5	0.97	0	0	1	4	3	3	1	20
854	4.733	4.5	1015.4	2.5	2	0	0	0.16	0	0	1	4	3	4	1	23
855	4.628	3.3	1015.7	6.2	3	0	0	1.04	0	0	1	4	3	4	1	22
856	4.561	1.2	1015.6	34.2	0	0	0	0.38	0	0	1	4	3	5	0	21
857	4.977	3.4	1007.1	2.5	8	0	0	3.28	0	0	1	4	4	2	0	21
858	4.641	3.5	1006.5	2.5	8	0	0	2.73	0	0	1	4	4	3	0	19
859	5.005	3.4	1006.1	2.5	8	0	0	2.4	0	0	1	4	4	3	0	19
860	4.907	3	1005.3	2.5	8	0	0	1.37	0	0	1	4	4	4	0	19
861	4.743	3.1	1005	2.5	8	0	0	0.98	0	0	1	4	4	4	0	24
862	4.794	3.4	1004.9	2.5	8	0	0	0.84	0	0	1	4	4	5	0	20
863	8.625	10.2	995.5	80.9	8	1.4	0	0.88	0	0	1	4	5	2	0	21
864	4.736	10.6	994.8	81	8	1.4	0	0.23	0	0	1	4	5	2	0	23
865	5.15	10.7	994.2	80.2	8	0.8	0	1	0	0	1	4	5	3	0	20
866	4.577	10.5	990.9	81.7	8	0.8	0	0.69	0	0	1	4	5	5	0	20
867	4.88	10.5	990.3	81.9	8	0.8	0	1.11	0	0	1	4	5	5	0	25
868	4.92	7.8	991.2	2.5	1	0	1	0.22	0	0	1	4	6	2	0	19
869	5.176	8.5	990.5	2.5	5	0	1	1.09	0	0	1	4	6	2	0	19
870	5.089	8.2	990.3	2.5	7	0	0.4	0.68	0	0	1	4	6	3	0	25
871	3.359	8.3	989.5	2.5	7	0	0	0.82	0	0	1	4	6	4	0	19
872	5.066	7.9	989.1	2.5	8	0	0	2.12	0	0	1	4	6	5	0	23
873	4.699	7.9	988.6	2.5	8	0	0	0.8	0	0	1	4	6	5	1	23
874	5.416	7.6	979.3	25.1	8	0.4	0	1.91	0	0	1	4	7	3	1	24
875	5.613	7.4	979.6	38.4	6	0.4	0	1.24	0	0	1	4	7	3	1	20
876	4.808	7.3	980.6	33.7	7	0.4	0	0.65	0	0	1	4	7	4	1	21
877	4.965	5.2	993.7	2.5	7	0.1	0	2.15	0	0	1	4	1	2	1	22
878	6.904	5.5	994.1	2.6	7	0	0	2.57	0	0	1	4	1	3	1	21
879	5.125	5.5	994.3	2.5	7	0	0	2.63	0	0	1	4	1	3	0	19
880	5.253	5.3	995.1	2.6	8	0	0	0.39	0	0	1	4	1	4	0	21
881	4.977	4.7	995.3	2.5	7	0	0	1.18	0	0	1	4	1	4	1	21
882	2.778	3	996.9	46.5	8	0.8	0	1.41	0	0	1	4	2	2	1	21
883	5.028	3.3	997.4	47.8	8	0.8	0	1.34	0	0	1	4	2	2	1	21
884	5.032	3.6	998.5	38.4	7	0.2	0	0.91	0	0	1	4	2	3	1	19
885	5.161	3.6	999.2	32.9	7	0.2	0	1.86	0	0	1	4	2	3	1	25
886	4.794	3.5	1000.2	32.5	7	0.2	0	3.16	0	0	1	4	2	4	0	21
887	5.592	3.5	1000.8	28.9	7	0.2	0	1.5	0	0	1	4	2	5	0	24
888	5.053	3.5	1001.4	24	7	0.2	0	2.75	0	0	1	4	2	5	1	20
889	4.918	2.2	1011.2	2.5	3	0	0.3	0.7	0	0	1	4	3	3	1	19
890	4.901	2.4	1011.4	2.6	3	0	0.9	1.41	0	0	1	4	3	3	0	20
891	6.825	2.3	1011.4	2.5	5	0	0.3	0.8	0	0	1	4	3	4	0	19
892	4.831	2.4	1012.2	2.5	7	0	0	0.43	0	0	1	4	3	5	0	24
893	5.003	1.5	1011.8	2.5	6	0	0	0.55	0	0	1	4	4	2	0	29
894	7.281	1.6	1011.7	2.6	7	0	0	0.71	0	0	1	4	4	2	0	24
895	5.01	1.1	1011.5	2.5	8	0	0	0.59	0	0	1	4	4	4	0	20
896	6.587	1.2	1011.8	2.5	8	0	0	0.13	0	0	1	4	4	5	0	21
897	5.094	1	1014.8	2.5	8	0	0	0.56	0	0	1	4	5	2	1	19
898	4.562	1	1014.9	2.5	8	0	0	2.24	0	0	1	4	5	2	1	19
899	7.778	0.9	1015	2.5	8	0	0	0.72	0	0	1	4	5	3	1	22
900	6.876	0.8	1015.2	2.5	8	0	0	0.5	0	0	1	4	5	3	1	24
901	4.991	0.8	1016	2.5	8	0	0	0.45	0	0	1	4	5	4	1	20
902	4.643	0.5	1016	2.5	8	0	0	1.02	0	0	1	4	5	5	1	21
903	6.44	1.9	1015.8	2.5	8	0	0	0.75	0	0	1	4	6	3	0	26
904	4.711	2	1015.8	2.5	8	0	0	0.06	0	0	1	4	6	3	0	24
905	5.005	1.9	1016	2.7	8	0	0	0.73	0	0	1	4	6	4	0	21
906	4.906	1.4	1015.5	14.7	4	0	0	0.71	0	0	1	4	6	5	0	21
907	4.807	0.6	1015.4	2.5	6	0	0	0.69	0	0	1	4	6	5	0	23
908	5.11	0	1005.7	2.5	8	0	0	1.71	0	0	1	4	7	2	1	22
909	5.013	0	1005	2.5	8	0	0	1.39	0	0	1	4	7	3	1	22
910	5.018	-0.1	1004.7	2.5	8	0	0	1.48	0	0	1	4	7	4	1	32
911	7.795	-0.1	1004.4	2.6	8	0	0	1.35	0	0	1	4	7	4	1	22
912	8.67	-0.2	1004.8	2.5	8	0	0	2.02	0	0	1	4	7	4	1	23
913	5.096	-0.1	1005	2.5	8	0	0	1.85	0	0	1	4	7	5	1	19
914	5.01	-1	1005	2.5	7	0	0	1.4	0	0	1	4	7	5	1	21
915	5.209	-0.3	1008.8	2.5	7	0	0	1.91	0	0	1	4	1	2	1	22
916	4.895	0.8	1008.9	2.5	8	0	0	0.23	0	0	1	4	1	2	1	23
917	4.71	0.9	1009	2.5	8	0.1	0	0.85	0	0	1	4	1	3	1	21
918	4.54	0.6	1009.8	2.5	8	0.1	0	0.07	0	0	1	4	1	3	1	19
919	4.932	0.4	1010.4	6.3	8	0.1	0	0.72	0	0	1	4	1	4	0	22
920	4.637	0.5	1010.8	10	8	0.1	0	0.57	0	0	1	4	1	4	0	19
921	5.091	0.6	1011.9	11	8	0.1	0	0.82	0	0	1	4	1	5	0	23
922	5.043	2.1	1014.9	59.5	8	0.5	0	1.57	0	0	1	4	2	2	1	20
923	5.02	2.8	1014.6	61.7	8	0	0	0.61	0	0	1	4	2	3	1	19
924	4.935	3	1014.5	61.8	8	0	0	0.59	0	0	1	4	2	3	1	23
925	4.846	2.7	1014.7	61.6	8	0	0	1.44	0	0	1	4	2	4	1	21
926	4.963	2.9	1014.9	62.2	8	0	0	1.13	0	0	1	4	2	4	1	19
927	4.983	2.8	1014.6	63	8	0	0	1.82	0	0	1	4	2	5	1	25
928	4.889	3.2	1014.9	62.2	8	0	0	0.62	0	0	1	4	2	5	1	24
929	4.725	0.6	1009.9	2.6	5	0	0.4	4.76	0	0	1	4	3	2	1	28
930	4.701	0.8	1009.2	2.6	7	0	0	4.2	0	0	1	4	3	2	1	22
931	2.836	1	1008.6	2.5	78	0	0	4.61	0	0	1	4	3	3	1	22
932	4.685	1	1008	2.5	7	0	0	2.75	0	0	1	4	3	4	1	22
933	4.731	0.5	1007.3	2.5	7	0	0	6.14	0	0	1	4	3	5	1	23
934	5.13	0.1	1007	2.9	7	0	0	4.34	0	0	1	4	3	5	1	22
935	2.835	1.1	1004.2	49.4	8	2.6	0	7.32	0	0	1	4	4	4	0	20
936	2.92	1	1004.2	50.1	8	2.6	0	1.97	0	0	1	4	4	4	0	20
937	4.872	9.2	1009.9	2.5	6	0	1	3.24	1	0	0	1	1	2	1	19
938	5.026	13.7	1007.6	2.5	7	0	1	1.47	1	0	0	1	1	3	1	19
939	5.19	13.6	1007.2	2.6	4	0	0.5	0.9	1	0	0	1	1	4	1	21
940	5.334	9.6	1001.9	2.5	7	0	1	0.87	1	0	0	1	2	2	1	22
941	4.85	11.3	1001.9	2.6	7	0	1	1.14	1	0	0	1	2	2	1	21
942	4.93	11.8	1001.6	2.5	7	0	0.3	1.04	1	0	0	1	2	3	1	23
943	5.2	11.6	1001.6	2.5	8	0	0	0.99	1	0	0	1	2	3	1	21
944	4.82	9.6	1002.2	2.6	8	0	0	0.56	1	0	0	1	2	4	1	23
945	4.95	8.8	1007.2	2.6	7	0.1	0	3.79	1	0	0	1	3	2	1	20
946	4.88	8.6	1009.2	2.5	7	0	0	1.47	1	0	0	1	3	5	1	21
947	4.88	6.6	1009.9	50.7	8	3	0	0.49	1	0	0	1	4	2	1	19
948	4.92	7.1	1009.3	52.3	8	3	0	0.11	1	0	0	1	4	2	1	19
949	4.85	7.2	1009	58.9	8	1.9	0	0.77	1	0	0	1	4	3	1	20
950	4.92	7.4	1008.7	51.5	8	1.9	0	0.45	1	0	0	1	4	3	1	19
951	4.88	7.7	1008.4	54.6	8	1.9	0	1.01	1	0	0	1	4	5	1	20
952	5.23	1.1	1026.2	2.6	1	0	1	1.09	1	0	0	1	5	2	1	19
953	4.865	1.4	1028.2	2.6	0	0	1	0.14	1	0	0	1	5	4	1	21
954	5.23	0.7	1028.7	2.5	1	0	0.9	1.78	1	0	0	1	5	4	1	20
955	5.05	-0.8	1030	2.5	1	0	0	0.79	1	0	0	1	5	5	1	20
956	4.97	0.3	1033.8	2.5	7	0	0.4	0.85	1	0	0	1	6	2	1	24
957	4.84	0.6	1032.9	2.6	7	0	0	0.21	1	0	0	1	6	2	1	23
958	5.465	1.4	1032.7	2.5	7	0	0	0.34	1	0	0	1	6	3	1	20
959	5.15	1.7	1032.1	2.5	6	0	0.8	0.46	1	0	0	1	6	4	1	23
960	4.86	2	1031.8	2.6	5	0	0.3	0.42	1	0	0	1	6	4	1	22
961	5.05	1	1031.2	2.6	5	0	0	0.65	1	0	0	1	6	5	1	23
962	4.94	0.1	1030.6	2.5	2	0	0	0.3	1	0	0	1	6	5	1	25
963	5.04	5.1	1025.1	2.5	7	0	0.7	0.88	1	0	0	1	7	2	1	21
964	4.78	8.5	1025.2	2.5	7	0	0.4	3.16	1	0	0	1	7	2	1	19
965	5.29	8.7	1025	2.5	7	0	0	2.82	1	0	0	1	7	3	1	22
966	4.125	10.5	1024.2	2.5	1	0	1	1.99	1	0	0	1	7	4	1	21
967	5.18	9.5	1024	2.5	1	0	0	0.23	1	0	0	1	7	5	1	22
968	5.09	8	1023.9	2.5	1	0	0	0.41	1	0	0	1	7	5	1	20
969	4.8	9.2	1021.7	2.5	6	0	1	3.64	1	0	0	1	1	2	1	19
970	5.05	10.5	1021.5	2.6	6	0	1	0.89	1	0	0	1	1	2	1	22
971	4.98	10.9	1019.9	2.5	4	0	0	5.27	1	0	0	1	1	5	1	19
972	4.77	10.1	1019.5	2.5	4	0	0	3.84	1	0	0	1	1	5	1	20
973	4.85	8.8	1017.7	2.5	4	0	0.9	2.04	1	0	0	1	2	2	1	20
974	4.01	10.5	1017.4	2.5	5	0	0.2	2.36	1	0	0	1	2	2	1	21
975	4.93	11.7	1017.4	2.6	3	0	0.4	0.77	1	0	0	1	2	4	1	20
976	4.96	7.9	1017.7	2.5	1	0	0	3.18	1	0	0	1	2	5	1	21
977	6.05	11.6	1011.3	2.5	0	0	1	0.18	1	0	0	1	3	3	1	21
978	4.21	12	1009.9	2.6	0	0	1	0.59	1	0	0	1	3	4	1	22
979	5.17	12	1008.9	2.5	2	0	0.9	0.59	1	0	0	1	3	4	1	17
980	4.83	10.3	1007.6	2.5	0	0	0	0.43	1	0	0	1	3	5	1	21
981	5.02	12	994.8	2.6	0	0	1	0.59	1	0	0	1	4	2	1	23
982	5.065	12.6	994.8	2.6	3	0	1	3.94	1	0	0	1	4	3	1	20
983	4.76	11.5	995.1	2.6	5	0	0.7	4.33	1	0	0	1	4	4	1	23
984	4.91	8	996.3	2.5	7	0	0	0.76	1	0	0	1	4	5	1	19
985	4.9	6.5	996.8	2.6	7	0	0	3.68	1	0	0	1	4	5	1	20
986	4.97	4.5	997.6	2.5	8	0	0	2.16	1	0	0	1	5	2	1	22
987	4.52	5.1	997.7	2.5	7	0	0.2	0.93	1	0	0	1	5	2	1	20
988	5.05	6	997.6	2.5	6	0	0.7	1.42	1	0	0	1	5	3	1	19
989	5.06	6.2	998	2.5	5	0	0.8	2.65	1	0	0	1	5	4	1	21
990	5.73	5.9	998.8	2.5	2	0	0.7	0.07	1	0	0	1	5	4	1	20
991	4.74	4.2	999.4	2.5	1	0	0	1.05	1	0	0	1	5	5	1	20
992	4.96	2.8	999.9	2.5	0	0	0	0.24	1	0	0	1	5	5	1	20
993	4.95	3.9	1003.8	2.5	7	0	0.3	0.29	1	0	0	1	6	2	1	27
994	5.07	3.9	1003.4	2.5	7	0	0.1	0.84	1	0	0	1	6	2	1	20
995	5.23	4.3	1003.3	2.6	6	0	0.6	0.06	1	0	0	1	6	3	1	31
996	4.84	5.1	1002.5	2.5	5	0	0.5	0.46	1	0	0	1	6	4	1	20
997	5.08	4.8	1002.3	2.5	7	0	0	0.28	1	0	0	1	6	4	1	20
998	5.01	4.6	1002.3	2.5	7	0	0	0.88	1	0	0	1	6	5	1	22
999	4.96	4.4	1002.6	2.5	7	0	0	0.73	1	0	0	1	6	5	1	22
1000	5.06	10.5	994.1	2.5	8	0	0	0.27	1	0	0	1	7	2	1	21
1001	4.95	11.1	993.9	2.5	8	2.1	0	0.64	1	0	0	1	7	3	1	21
1002	4.86	10.5	993.6	2.6	8	2.1	0	0.12	1	0	0	1	7	3	1	23
1003	4.68	9.8	993.2	43	8	2.1	0	1.76	1	0	0	1	7	4	1	21
1004	5.27	9.5	992.9	64.2	8	2.1	0	0.65	1	0	0	1	7	5	1	25
1005	5.25	9.3	992.5	67.8	8	2.1	0	0.35	1	0	0	1	7	5	1	21
1006	4.92	14.2	981.9	2.6	7	0	0	0.37	1	0	0	1	1	2	1	23
1007	5.02	15.9	978.7	2.5	7	0	0.1	0.81	1	0	0	1	1	4	1	26
1008	4.98	14.2	978.9	2.5	7	0	0	0.42	1	0	0	1	1	5	1	20
1009	5.22	13.1	978.8	2.5	7	0	0	0.32	1	0	0	1	1	5	1	21
1010	4.9	8.8	988.1	2.5	7	0	0.5	0.99	1	0	0	1	2	2	1	23
1011	5.08	8.3	989.8	2.5	6	0.9	1	1.5	1	0	0	1	2	4	1	22
1012	5.21	7.3	990.7	2.5	6	0.9	0	2.09	1	0	0	1	2	5	1	20
1013	4.9	11.2	1000.7	2.6	5	0	1	1.37	1	0	0	1	3	3	1	19
1014	4.89	11.3	998.8	2.5	5	0	0.8	5.7	1	0	0	1	3	4	1	21
1015	6.47	11.2	998	2.5	5	0	0	1.27	1	0	0	1	3	4	1	22
1016	5.31	10.2	997.4	2.5	3	0	0	2.9	1	0	0	1	3	5	1	20
1017	4.89	8.8	996.9	2.5	0	0	0	2.01	1	0	0	1	3	5	1	22
1018	4.96	15.6	985.8	2.5	8	0	0	0.47	1	0	0	1	4	4	1	21
1019	4.74	14.8	986.7	2.5	7	0	0	0.91	1	0	0	1	4	5	1	22
1020	5.04	14.7	987.5	2.5	7	0	0	0.76	1	0	0	1	4	5	1	24
1021	4.82	13.8	988.2	2.5	7	0	0	0.86	1	0	0	1	4	5	1	24
1022	4.55	9.2	1009.9	2.5	6	0	1	3.24	1	0	0	1	1	2	0	20
1023	4.74	13.6	1007.2	2.6	4	0	0.5	0.9	1	0	0	1	1	4	0	20
1024	4.89	9.6	1001.9	2.5	7	0	1	0.87	1	0	0	1	2	2	0	23
1025	4.97	11.3	1001.9	2.6	7	0	1	1.14	1	0	0	1	2	2	0	20
1026	4.64	11.8	1001.6	2.5	7	0	0.3	1.04	1	0	0	1	2	3	0	22
1027	4.8	11.6	1001.6	2.5	8	0	0	0.99	1	0	0	1	2	3	0	22
1028	6.25	10.7	1002	2.6	8	0	0	1.15	1	0	0	1	2	4	0	19
1029	4.64	9.6	1002.2	2.6	8	0	0	0.56	1	0	0	1	2	4	0	23
1030	5.13	8.8	1007.2	2.6	7	0.1	0	3.79	1	0	0	1	3	2	0	21
1031	4.79	9	1007.8	2.5	7	0	0	1.66	1	0	0	1	3	3	0	23
1032	8.66	8.9	1008.7	2.5	7	0	0	0.28	1	0	0	1	3	5	0	25
1033	4.72	8.6	1009.2	2.5	7	0	0	1.47	1	0	0	1	3	5	0	20
1034	4.96	6.6	1009.9	50.7	8	3	0	0.49	1	0	0	1	4	2	0	21
1035	4.94	7.1	1009.3	52.3	8	3	0	0.11	1	0	0	1	4	2	0	19
1036	4.85	7.2	1009	58.9	8	1.9	0	0.77	1	0	0	1	4	3	0	20
1037	4.02	7.4	1008.7	51.5	8	1.9	0	0.45	1	0	0	1	4	3	0	21
1038	5.02	7.7	1008.4	54.6	8	1.9	0	1.01	1	0	0	1	4	5	0	19
1039	4.92	1.1	1026.2	2.6	1	0	1	1.09	1	0	0	1	5	2	0	20
1040	4.84	1.4	1028.2	2.6	0	0	1	0.14	1	0	0	1	5	4	0	20
1041	4.73	0.7	1028.7	2.5	1	0	0.9	1.78	1	0	0	1	5	4	0	20
1042	4.78	-0.8	1030	2.5	1	0	0	0.79	1	0	0	1	5	5	0	26
1043	4.89	0.3	1033.8	2.5	7	0	0.4	0.85	1	0	0	1	6	2	0	29
1044	4.63	0.6	1032.9	2.6	7	0	0	0.21	1	0	0	1	6	2	0	22
1045	5.03	1.4	1032.7	2.5	7	0	0	0.34	1	0	0	1	6	3	0	20
1046	4.77	1.7	1032.1	2.5	6	0	0.8	0.46	1	0	0	1	6	4	0	36
1047	6.345	2	1031.8	2.6	5	0	0.3	0.42	1	0	0	1	6	4	0	21
1048	4.81	1	1031.2	2.6	5	0	0	0.65	1	0	0	1	6	5	0	27
1049	3.08	0.1	1030.6	2.5	2	0	0	0.3	1	0	0	1	6	5	0	27
1050	4.65	5.1	1025.1	2.5	7	0	0.7	0.88	1	0	0	1	7	2	0	24
1051	9.94	8.5	1025.2	2.5	7	0	0.4	3.16	1	0	0	1	7	2	0	22
1052	4.76	8.7	1025	2.5	7	0	0	2.82	1	0	0	1	7	3	0	26
1053	5.01	9.8	1024.4	2.5	2	0	1	1.95	1	0	0	1	7	4	0	22
1054	3.81	10.5	1024.2	2.5	1	0	1	1.99	1	0	0	1	7	4	0	22
1055	5.03	9.5	1024	2.5	1	0	0	0.23	1	0	0	1	7	5	0	27
1056	4.86	8	1023.9	2.5	1	0	0	0.41	1	0	0	1	7	5	0	21
1057	4.28	9.2	1021.7	2.5	6	0	1	3.64	1	0	0	1	1	2	0	19
1058	4.9	10.5	1021.5	2.6	6	0	1	0.89	1	0	0	1	1	2	0	21
1059	4.305	10.9	1019.9	2.5	4	0	0	5.27	1	0	0	1	1	5	0	19
1060	4.205	10.1	1019.5	2.5	4	0	0	3.84	1	0	0	1	1	5	0	21
1061	5.1	8.8	1017.7	2.5	4	0	0.9	2.04	1	0	0	1	2	2	0	20
1062	5.71	10.5	1017.4	2.5	5	0	0.2	2.36	1	0	0	1	2	2	0	27
1063	4.9	12.7	1016.7	2.6	3	0	0.5	2.83	1	0	0	1	2	3	0	22
1064	5.42	11.5	1017.1	2.5	3	0	0.4	2.27	1	0	0	1	2	4	0	26
1065	5.09	11.7	1017.4	2.6	3	0	0.4	0.77	1	0	0	1	2	4	0	20
1066	5.94	7.9	1017.7	2.5	1	0	0	3.18	1	0	0	1	2	5	0	22
1067	4.97	11.6	1011.3	2.5	0	0	1	0.18	1	0	0	1	3	3	0	23
1068	6.54	12	1009.9	2.6	0	0	1	0.59	1	0	0	1	3	4	0	21
1069	4.8	12	1008.9	2.5	2	0	0.9	0.59	1	0	0	1	3	4	0	19
1070	4.44	10.3	1007.6	2.5	0	0	0	0.43	1	0	0	1	3	5	0	25
1071	4.72	12	994.8	2.6	0	0	1	0.59	1	0	0	1	4	2	0	23
1072	4.99	12.6	994.8	2.6	3	0	1	3.94	1	0	0	1	4	3	0	20
1073	4.96	11.5	995.1	2.6	5	0	0.7	4.33	1	0	0	1	4	4	0	25
1074	5.355	8	996.3	2.5	7	0	0	0.76	1	0	0	1	4	5	0	24
1075	5	6.5	996.8	2.6	7	0	0	3.68	1	0	0	1	4	5	0	20
1076	4.57	4.5	997.6	2.5	8	0	0	2.16	1	0	0	1	5	2	0	23
1077	3.8	5.1	997.7	2.5	7	0	0.2	0.93	1	0	0	1	5	2	0	20
1078	4.52	6	997.6	2.5	6	0	0.7	1.42	1	0	0	1	5	3	0	20
1079	4.96	6.2	998	2.5	5	0	0.8	2.65	1	0	0	1	5	4	0	21
1080	3.65	5.9	998.8	2.5	2	0	0.7	0.07	1	0	0	1	5	4	0	21
1081	4.525	4.2	999.4	2.5	1	0	0	1.05	1	0	0	1	5	5	0	19
1082	4.64	2.8	999.9	2.5	0	0	0	0.24	1	0	0	1	5	5	0	21
1083	6.89	3.9	1003.8	2.5	7	0	0.3	0.29	1	0	0	1	6	2	0	27
1084	3.09	3.9	1003.4	2.5	7	0	0.1	0.84	1	0	0	1	6	2	0	21
1085	5.9	4.3	1003.3	2.6	6	0	0.6	0.06	1	0	0	1	6	3	0	31
1086	5.7	5.1	1002.5	2.5	5	0	0.5	0.46	1	0	0	1	6	4	0	20
1087	4.525	4.8	1002.3	2.5	7	0	0	0.28	1	0	0	1	6	4	0	20
1088	4.99	4.4	1002.6	2.5	7	0	0	0.73	1	0	0	1	6	5	0	24
1089	4.81	10.5	994.1	2.5	8	0	0	0.27	1	0	0	1	7	2	0	21
1090	4.83	11.1	993.9	2.5	8	2.1	0	0.64	1	0	0	1	7	3	0	22
1091	4.79	10.5	993.6	2.6	8	2.1	0	0.12	1	0	0	1	7	3	0	21
1092	4.59	9.8	993.2	43	8	2.1	0	1.76	1	0	0	1	7	4	0	22
1093	4.5	9.5	992.9	64.2	8	2.1	0	0.65	1	0	0	1	7	5	0	25
1094	4.61	9.3	992.5	67.8	8	2.1	0	0.35	1	0	0	1	7	5	0	20
1095	4.85	14.2	981.9	2.6	7	0	0	0.37	1	0	0	1	1	2	0	27
1096	6.37	15.9	978.7	2.5	7	0	0.1	0.81	1	0	0	1	1	4	0	27
1097	4.72	14.2	978.9	2.5	7	0	0	0.42	1	0	0	1	1	5	0	23
1098	4.59	13.1	978.8	2.5	7	0	0	0.32	1	0	0	1	1	5	0	21
1099	4.54	8.8	988.1	2.5	7	0	0.5	0.99	1	0	0	1	2	2	0	22
1100	4.81	6.5	989.6	2.5	5	0.9	0.8	1.81	1	0	0	1	2	3	0	19
1101	5.09	8.3	989.8	2.5	6	0.9	1	1.5	1	0	0	1	2	4	0	23
1102	5	7.3	990.7	2.5	6	0.9	0	2.09	1	0	0	1	2	5	0	22
1103	4.9	11.2	1000.7	2.6	5	0	1	1.37	1	0	0	1	3	3	0	20
1104	4.96	11.3	998.8	2.5	5	0	0.8	5.7	1	0	0	1	3	4	0	21
1105	4.69	11.2	998	2.5	5	0	0	1.27	1	0	0	1	3	4	0	26
1106	4.88	10.2	997.4	2.5	3	0	0	2.9	1	0	0	1	3	5	0	22
1107	4.71	8.8	996.9	2.5	0	0	0	2.01	1	0	0	1	3	5	0	24
1108	4.76	14.8	986.7	2.5	7	0	0	0.91	1	0	0	1	4	5	0	22
